# Supplementary material for: De Novo Transcriptome Sequencing of Low Temperature-Treated Phlox subulata and Analysis of the Genes Involved in Cold Stress
Source: Int J Mol Sci. 2015 Apr 29;16(5):9732–48. doi: 10.3390/ijms16059732 (PMC4463614; doi:10.3390/ijms16059732)
Supplement: Supplementary file 1 [file ijms-16-09732-s001.zip]

Archive with 3 entries (2 files):
- ijms-81079-Supplementary Information/
- ijms-81079-Supplementary Information/ijms-81079-Supplementary Information- tables.xls
- ijms-81079-Supplementary Information/ijms-81079-Supplementary Information-Figures.pdf
