# Supplementary material for: De Novo Transcriptome Sequencing of Low Temperature-Treated Phlox subulata and Analysis of the Genes Involved in Cold Stress
Source: Int J Mol Sci. 2015 Apr 29;16(5):9732–48. doi: 10.3390/ijms16059732 (PMC4463614; doi:10.3390/ijms16059732)
Supplement: Supplementary file 1 [file ijms-16-09732-s001.zip › ijms-81079-Supplementary Information/ijms-81079-Supplementary Information- tables.xls]

## Sheet: Table S1
Table S1. Differentially expressed genes in the CT1 samples after 4 °C treatment.
Gene ID(18200)	Gene Length	CK_raw Fragments(16,771,172)	CT1_raw Fragments(17,103,782)	CK_FPKM	CT1_FPKM	log2 Ratio(CT1/CK)	Up-Down-Regulation(CT1/CK)	p Value	FDR	NR-Annotation	Swissprot-Annotation	COG-Function-Description	ko_Definition
Unigene41373_All	416	0	167	0	23.471	14.5186	Up	2.75986e-50	8.61946e-49	--	--	--	--
Unigene41693_All	417	0	166	0	23.2745	14.5065	Up	5.46606e-50	1.69664e-48	chitinase [Beta vulgaris subsp. vulgaris] >gi|829258|emb|CAA56946.1| Chitinase [Beta vulgaris subsp. vulgaris]	--	--	--
CL2006.Contig1_All	484	0	151	0	18.2406	14.1549	Up	1.54694e-45	4.39484e-44	--	--	--	--
Unigene42315_All	632	0	187	0	17.2995	14.0784	Up	3.20004e-56	1.10047e-54	leucine-rich repeat (LRR) family protein [Zea mays]	Classical arabinogalactan protein 9 OS=Arabidopsis thaliana GN=AGP9 PE=1 SV=2	--	--
Unigene41112_All	667	0	180	0	15.7781	13.9456	Up	3.82528e-54	1.27128e-52	predicted protein [Populus trichocarpa] >gi|222860897|gb|EEE98439.1| predicted protein [Populus trichocarpa]	Ripening-related protein 3 OS=Oryza sativa subsp. japonica GN=Os10g0490100 PE=2 SV=1	--	--
CL3170.Contig1_All	731	0	196	0	15.6764	13.9363	Up	6.8246e-59	2.4497e-57	PREDICTED: putative ripening-related protein 1-like [Solanum lycopersicum]	Ripening-related protein 3 OS=Oryza sativa subsp. japonica GN=Os10g0490100 PE=2 SV=1	--	--
Unigene23630_All	384	0	88	0	13.3986	13.7098	Up	7.7095e-27	1.36553e-25	hypothetical protein VOLCADRAFT_93092 [Volvox carteri f. nagariensis] >gi|300262400|gb|EFJ46607.1| hypothetical protein VOLCADRAFT_93092 [Volvox carteri f. nagariensis]	--	Uncharacterized protein with SCP/PR1 domains	AP endonuclease 2 [EC:4.2.99.18]
CL299.Contig6_All	678	0	146	0	12.5902	13.62	Up	4.71418e-44	1.29444e-42	--	--	--	--
Unigene9543_All	549	0	116	0	12.3536	13.5926	Up	3.77574e-35	8.46514e-34	chalcone synthase 5 [Rubus idaeus]	Chalcone synthase 1B OS=Pisum sativum GN=CHS-1B PE=3 SV=1	--	chalcone synthase [EC:2.3.1.74]
Unigene42975_All	885	0	185	0	12.2218	13.5772	Up	1.25525e-55	4.27685e-54	O-methyltransferase family protein [Coccomyxa subellipsoidea C-169]	Caffeoyl-CoA O-methyltransferase OS=Eucalyptus gunnii PE=2 SV=1	Predicted O-methyltransferase	caffeoyl-CoA O-methyltransferase [EC:2.1.1.104]
Unigene29842_All	1053	0	217	0	12.0487	13.5566	Up	3.9954e-65	1.56283e-63	hypothetical protein PRUPE_ppa012491mg [Prunus persica]	--	Phospholipid-binding protein
Unigene42977_All	321	0	65	0	11.839	13.5313	Up	5.16556e-20	7.18028e-19	--	--	--	--
CL299.Contig8_All	358	0	70	0	11.432	13.4808	Up	1.69506e-21	2.50464e-20	--	--	--	--
Unigene42309_All	209	0	40	0	11.1898	13.4499	Up	1.35763e-12	1.28732e-11	ferric leghemoglobin reductase [Vigna unguiculata]	Dihydrolipoyl dehydrogenase 1, mitochondrial OS=Arabidopsis thaliana GN=LPD1 PE=1 SV=2	Pyruvate/2-oxoglutarate dehydrogenase complex, dihydrolipoamide dehydrogenase (E3) component, and related enzymes	dihydrolipoamide dehydrogenase [EC:1.8.1.4]
Unigene42983_All	328	0	62	0	11.0516	13.432	Up	4.01306e-19	5.38548e-18	extensin [Nicotiana sylvestris]	Extensin-1 OS=Arabidopsis thaliana GN=EXT1 PE=2 SV=2	Opacity protein and related surface antigens	phospholipase D [EC:3.1.4.4]
CL299.Contig10_All	580	0	109	0	10.9877	13.4236	Up	4.51344e-33	9.57516e-32	--	--	--	--
Unigene12562_All	208	0	39	0	10.9625	13.4203	Up	2.68886e-12	2.49946e-11	--	--	--	--
CL4774.Contig2_All	505	0	94	0	10.8829	13.4098	Up	1.27734e-28	2.39188e-27	SNARE-interacting protein-like protein, partial [Galdieria sulphuraria]	Extensin OS=Zea mays GN=HRGP PE=2 SV=1	--	fatty acid desaturase (delta-4 desaturase) [EC:1.14.19.-]
CL3197.Contig1_All	298	0	54	0	10.5946	13.371	Up	9.501e-17	1.14682e-15	--	--	--	--
Unigene41649_All	1474	0	261	0	10.3526	13.3377	Up	3.491e-78	1.60129e-76	hypothetical protein AURANDRAFT_63613 [Aureococcus anophagefferens]	Leucine-rich repeat extensin-like protein 5 OS=Arabidopsis thaliana GN=LRX5 PE=2 SV=2	Uncharacterized protein conserved in bacteria	nuclear pore complex protein Nup62
CL2510.Contig1_All	435	0	74	0	9.946	13.2799	Up	1.10164e-22	1.69817e-21	predicted protein [Hordeum vulgare subsp. vulgare]	Protodermal factor 1 OS=Arabidopsis thaliana GN=PDF1 PE=2 SV=1	--	--
Unigene30469_All	387	0	64	0	9.6689	13.2391	Up	1.02307e-19	1.40559e-18	unnamed protein product [Vitis vinifera]	--	--	--
Unigene33229_All	338	0	54	0	9.3408	13.1893	Up	9.501e-17	1.14667e-15	aquaporin [Helianthus annuus]	Aquaporin TIP2-3 OS=Arabidopsis thaliana GN=TIP2-3 PE=1 SV=1	Glycerol uptake facilitator and related permeases (Major Intrinsic Protein Family)	aquaporin TIP
CL5653.Contig2_All	5162	0	824	0	9.3329	13.1881	Up	2.83216e-245	3.8367e-243	hypothetical protein VOLCADRAFT_119630 [Volvox carteri f. nagariensis] >gi|300257452|gb|EFJ41700.1| hypothetical protein VOLCADRAFT_119630 [Volvox carteri f. nagariensis]	--	RNA:NAD 2'-phosphotransferase	--
Unigene42440_All	433	0	69	0	9.3168	13.1856	Up	3.35714e-21	4.90913e-20	--	--	--	--
Unigene42653_All	706	0	109	0	9.0267	13.14	Up	4.51344e-33	9.57728e-32	PREDICTED: uncharacterized protein LOC101267755 [Solanum lycopersicum]	--	--	--
Unigene24090_All	215	0	33	0	8.9739	13.1315	Up	1.62288e-10	1.33129e-09	--	--	--	--
CL5666.Contig1_All	294	0	44	0	8.7501	13.0951	Up	8.82338e-14	9.01436e-13	predicted protein [Populus trichocarpa] >gi|222857983|gb|EEE95530.1| predicted protein [Populus trichocarpa]	Metalloendoproteinase 1 OS=Glycine max PE=1 SV=2	--	gelatinase A [EC:3.4.24.24]
CL2485.Contig3_All	426	0	63	0	8.6465	13.0779	Up	2.02624e-19	2.74687e-18	--	--	--	RecQ-mediated genome instability protein 1
Unigene41007_All	260	0	38	0	8.5451	13.0609	Up	5.32542e-12	4.85571e-11	--	--	--	--
CL2420.Contig1_All	378	0	55	0	8.507	13.0544	Up	4.79714e-17	5.86717e-16	--	--	--	--
Unigene24197_All	2896	0	419	0	8.4591	13.0463	Up	4.47378e-125	3.22866e-123	PREDICTED: uncharacterized protein LOC100256767 [Vitis vinifera] >gi|297744324|emb|CBI37294.3| unnamed protein product [Vitis vinifera]	--	--	--
Unigene42803_All	204	0	29	0	8.3114	13.0209	Up	2.49708e-09	1.8599e-08	PREDICTED: uncharacterized protein LOC101218508, partial [Cucumis sativus]	--	--	--
Unigene42979_All	840	0	116	0	8.074	12.9791	Up	3.77574e-35	8.46119e-34	--	--	--	general transcription factor IIIA
CL299.Contig9_All	448	0	60	0	7.8303	12.9349	Up	1.57416e-18	2.06428e-17	--	--	--	--
CL9692.Contig1_All	557	0	74	0	7.7676	12.9233	Up	1.10164e-22	1.6979e-21	--	--	--	--
Unigene42993_All	648	0	81	0	7.3083	12.8353	Up	9.21578e-25	1.51978e-23	hypothetical protein PHYSODRAFT_341906 [Phytophthora sojae]	--	--	--
CL2485.Contig1_All	272	0	34	0	7.3083	12.8353	Up	8.19408e-11	6.88308e-10	--	--	--	--
Unigene42430_All	314	0	39	0	7.2618	12.8261	Up	2.68886e-12	2.50018e-11	--	--	--	--
CL1408.Contig2_All	929	0	114	0	7.1746	12.8087	Up	1.48107e-34	3.27234e-33	TPA: putative protein kinase superfamily protein [Zea mays]	Proline-rich receptor-like protein kinase PERK8 OS=Arabidopsis thaliana GN=PERK8 PE=1 SV=1	Isopenicillin N synthase and related dioxygenases	gibberellin 20-oxidase [EC:1.14.11.12]
Unigene41727_All	440	0	53	0	7.0426	12.7819	Up	1.88172e-16	2.23698e-15	75k gamma secalin [Triticum aestivum]	--	--	--
Unigene42343_All	354	0	42	0	6.9367	12.76	Up	3.46104e-13	3.40816e-12	--	--	--	--
Unigene42622_All	965	0	114	0	6.9069	12.7538	Up	1.48107e-34	3.2731e-33	PREDICTED: chitinase 2-like [Vitis vinifera]	Chitinase 1 OS=Tulipa bakeri PE=1 SV=1	--	--
Unigene27295_All	229	0	27	0	6.8934	12.751	Up	9.79504e-09	6.9333e-08	--	--	--	--
Unigene42674_All	558	0	65	0	6.8106	12.7336	Up	5.16556e-20	7.17924e-19	putative allergen Pru p 1.03 [Prunus dulcis x Prunus persica] >gi|462420564|gb|EMJ24827.1| hypothetical protein PRUPE_ppa012629mg [Prunus persica]	Major allergen Pru av 1 OS=Prunus avium GN=PRUA1 PE=1 SV=1	--	--
Unigene42848_All	290	0	33	0	6.6531	12.6998	Up	1.62288e-10	1.33117e-09	--	--	--	--
CL12496.Contig4_All	264	0	30	0	6.6439	12.6978	Up	1.2608e-09	9.62174e-09	--	--	--	--
CL7672.Contig2_All	1366	0	155	0	6.6342	12.6957	Up	1.00537e-46	2.92115e-45	--	--	--	--
Unigene18819_All	719	0	81	0	6.5866	12.6853	Up	9.21578e-25	1.51952e-23	--	--	--	--
CL1210.Contig1_All	421	0	47	0	6.5272	12.6722	Up	1.13573e-14	1.22614e-13	--	--	--	--
Unigene42414_All	245	0	27	0	6.4433	12.6536	Up	9.79504e-09	6.93125e-08	--	--	--	--
Unigene41684_All	782	0	86	0	6.4298	12.6506	Up	3.02412e-26	5.24502e-25	similar to hedgehog protein [Cyanidioschyzon merolae strain 10D]	Vegetative cell wall protein gp1 OS=Chlamydomonas reinhardtii GN=GP1 PE=2 SV=1	Serine/threonine protein kinase	phospholipase D [EC:3.1.4.4]
Unigene42669_All	283	0	31	0	6.4045	12.6449	Up	6.3659e-10	4.97852e-09	--	--	--	--
Unigene42449_All	210	0	23	0	6.4035	12.6446	Up	1.50714e-07	9.53638e-07	--	--	--	--
Unigene42423_All	265	0	29	0	6.3982	12.6435	Up	2.49708e-09	1.85918e-08	--	--	--	--
Unigene42847_All	376	0	41	0	6.3753	12.6383	Up	6.8548e-13	6.62493e-12	--	--	--	--
Unigene43004_All	248	0	27	0	6.3653	12.636	Up	9.79504e-09	6.93227e-08	--	--	--	--
Unigene42827_All	214	0	23	0	6.2838	12.6174	Up	1.50714e-07	9.53953e-07	--	--	--	--
Unigene43007_All	1093	0	116	0	6.2051	12.5992	Up	3.77574e-35	8.46316e-34	2,3-dihydro-2,3-dihydroxybenzoate dehydrogenase [Ectocarpus siliculosus]	Tropinone reductase 1 OS=Datura stramonium GN=TR1 PE=1 SV=1	Dehydrogenases with different specificities (related to short-chain alcohol dehydrogenases)	2-deoxy-D-gluconate 3-dehydrogenase [EC:1.1.1.125]
Unigene41329_All	410	0	43	0	6.1319	12.5821	Up	1.74752e-13	1.75285e-12	--	--	--	--
Unigene41429_All	420	0	44	0	6.1251	12.5805	Up	8.82338e-14	9.01244e-13	RecName: Full=60S ribosomal protein L41 >gi|3492819|emb|CAA04691.1| RPL41 [Quercus suber]	60S ribosomal protein L41 OS=Quercus suber GN=RPL41 PE=3 SV=1	--	large subunit ribosomal protein L41e
Unigene43019_All	876	0	91	0	6.0736	12.5683	Up	9.92354e-28	1.80536e-26	hypothetical protein VOLCADRAFT_63308 [Volvox carteri f. nagariensis] >gi|300261612|gb|EFJ45824.1| hypothetical protein VOLCADRAFT_63308 [Volvox carteri f. nagariensis]	Vegetative cell wall protein gp1 OS=Chlamydomonas reinhardtii GN=GP1 PE=2 SV=1	Endoglucanase	phospholipase D [EC:3.1.4.4]
Unigene30542_All	291	0	30	0	6.0275	12.5573	Up	1.2608e-09	9.62098e-09	--	--	--	--
Unigene30326_All	612	0	63	0	6.0186	12.5552	Up	2.02624e-19	2.74609e-18	--	--	--	--
CL5744.Contig2_All	217	0	22	0	5.9275	12.5332	Up	2.98496e-07	1.83076e-06	--	--	--	--
Unigene43025_All	455	0	46	0	5.9109	12.5292	Up	2.24938e-14	2.38416e-13	uncharacterized protein LOC100502211 [Zea mays]	--	--	--
CL13009.Contig4_All	228	0	23	0	5.8979	12.526	Up	1.50714e-07	9.53701e-07	--	--	--	--
Unigene41040_All	215	0	21	0	5.7107	12.4795	Up	5.91188e-07	3.49883e-06	--	--	--	--
Unigene42331_All	1227	0	119	0	5.6704	12.4692	Up	4.86008e-36	1.11624e-34	hypothetical protein CHLNCDRAFT_136812 [Chlorella variabilis]	Extensin OS=Zea mays GN=HRGP PE=2 SV=1	Lysophospholipase	phospholipase D [EC:3.1.4.4]
Unigene41807_All	444	0	42	0	5.5306	12.4332	Up	3.46104e-13	3.40782e-12	predicted protein [Populus trichocarpa] >gi|222860937|gb|EEE98479.1| predicted protein [Populus trichocarpa]	Acidic endochitinase OS=Vitis vinifera GN=CHIT3 PE=2 SV=1	--	chitinase [EC:3.2.1.14]
CL10838.Contig2_All	205	0	19	0	5.4189	12.4038	Up	2.31898e-06	1.28151e-05	--	--	--	--
Unigene42322_All	661	0	61	0	5.3956	12.3976	Up	7.9481e-19	1.05336e-17	--	--	--	--
CL1210.Contig2_All	241	0	22	0	5.3372	12.3819	Up	2.98496e-07	1.83122e-06	--	--	--	--
CL7265.Contig1_All	1446	0	132	0	5.3372	12.3819	Up	6.73624e-40	1.69399e-38	--	--	--	--
CL11179.Contig1_All	478	0	43	0	5.2595	12.3607	Up	1.74752e-13	1.75267e-12	--	--	--	--
Unigene41955_All	236	0	21	0	5.2025	12.345	Up	5.91188e-07	3.4984e-06	--	--	--	--
Unigene16355_All	272	0	24	0	5.1588	12.3328	Up	7.60968e-08	4.95963e-07	--	--	--	--
Unigene46478_All	262	0	23	0	5.1326	12.3255	Up	1.50714e-07	9.53827e-07	--	--	--	--
Unigene42555_All	251	0	22	0	5.1246	12.3232	Up	2.98496e-07	1.8297e-06	putative hydroxycinnamoyl-CoA:shikimate/quinate hydroxycinnamoyltransferase [Camellia sinensis]	Shikimate O-hydroxycinnamoyltransferase OS=Nicotiana tabacum GN=HST PE=1 SV=1	--	shikimate O-hydroxycinnamoyltransferase [EC:2.3.1.133]
Unigene42310_All	240	0	21	0	5.1158	12.3207	Up	5.91188e-07	3.49926e-06	predicted protein [Physcomitrella patens subsp. patens] >gi|162662374|gb|EDQ49243.1| predicted protein [Physcomitrella patens subsp. patens]	--	--	--
Unigene5871_All	345	0	30	0	5.0841	12.3118	Up	1.2608e-09	9.62327e-09	--	--	--	--
Unigene43021_All	483	0	42	0	5.0841	12.3118	Up	3.46104e-13	3.40747e-12	--	--	--	--
Unigene41836_All	462	0	40	0	5.062	12.3055	Up	1.35763e-12	1.28707e-11	--	--	--	--
Unigene41770_All	466	0	40	0	5.0186	12.2931	Up	1.35763e-12	1.28682e-11	--	--	--	--
CL2006.Contig2_All	701	0	60	0	5.0043	12.289	Up	1.57416e-18	2.06399e-17	--	--	--	--
Unigene29640_All	421	0	36	0	4.9995	12.2876	Up	2.08894e-11	1.82989e-10	--	--	--	--
Unigene43093_All	1022	0	87	0	4.9771	12.2811	Up	1.52691e-26	2.67975e-25	predicted protein [Phaeodactylum tricornutum CCAP 1055/1] >gi|217409796|gb|EEC49727.1| predicted protein [Phaeodactylum tricornutum CCAP 1055/1]	Vegetative cell wall protein gp1 OS=Chlamydomonas reinhardtii GN=GP1 PE=2 SV=1	Secreted trypsin-like serine protease	phospholipase D [EC:3.1.4.4]
Unigene43163_All	200	0	17	0	4.9697	12.2789	Up	9.09644e-06	4.61911e-05	--	--	--	--
Unigene27222_All	213	0	18	0	4.9408	12.2705	Up	4.59288e-06	2.43592e-05	--	--	--	--
Unigene42330_All	522	0	44	0	4.9282	12.2668	Up	8.82338e-14	9.0134e-13	--	--	--	--
Unigene41922_All	483	0	40	0	4.842	12.2414	Up	1.35763e-12	1.28694e-11	--	--	--	--
Unigene5913_All	208	0	17	0	4.7785	12.2223	Up	9.09644e-06	4.61496e-05	--	--	--	--
CL3300.Contig2_All	490	0	40	0	4.7728	12.2206	Up	1.35763e-12	1.2872e-11	--	--	--	--
Unigene20135_All	417	0	34	0	4.7671	12.2189	Up	8.19408e-11	6.88128e-10	--	--	--	--
Unigene42749_All	308	0	25	0	4.7457	12.2124	Up	3.8422e-08	2.57521e-07	--	--	--	--
Unigene43143_All	210	0	17	0	4.733	12.2085	Up	9.09644e-06	4.61447e-05	--	--	--	--
Unigene6304_All	297	0	24	0	4.7246	12.206	Up	7.60968e-08	4.9593e-07	--	--	--	--
Unigene33368_All	421	0	34	0	4.7218	12.2051	Up	8.19408e-11	6.88248e-10	PREDICTED: auxin-induced protein 5NG4-like [Cucumis sativus]	WAT1-related protein At2g39510 OS=Arabidopsis thaliana GN=At2g39510 PE=2 SV=1	--	--
Unigene41835_All	437	0	35	0	4.6827	12.1931	Up	4.13726e-11	3.54931e-10	--	--	--	--
Unigene13838_All	226	0	18	0	4.6566	12.1851	Up	4.59288e-06	2.43862e-05	--	--	--	--
Unigene43015_All	328	0	26	0	4.6345	12.1782	Up	1.93996e-08	1.33668e-07	--	--	--	--
Unigene2383_All	581	0	46	0	4.629	12.1765	Up	2.24938e-14	2.38469e-13	--	--	--	--
CL12908.Contig1_All	583	0	46	0	4.6131	12.1715	Up	2.24938e-14	2.38442e-13	--	--	--	--
Unigene42439_All	203	0	16	0	4.6082	12.17	Up	1.8016e-05	8.71734e-05	--	--	--	--
CL2441.Contig10_All	229	0	18	0	4.5956	12.166	Up	4.59288e-06	2.43579e-05	hypothetical protein PRUPE_ppa000197mg [Prunus persica]	ABC transporter C family member 10 OS=Arabidopsis thaliana GN=ABCC10 PE=2 SV=2	--	--
CL6206.Contig2_All	243	0	19	0	4.5715	12.1585	Up	2.31898e-06	1.28084e-05	--	--	--	--
Unigene43046_All	1279	0	100	0	4.5713	12.1584	Up	2.11634e-30	4.19472e-29	conserved hypothetical protein [Phytophthora infestans T30-4] >gi|262096469|gb|EEY54521.1| conserved hypothetical protein [Phytophthora infestans T30-4]	--	--	--
Unigene42824_All	205	0	16	0	4.5632	12.1558	Up	1.8016e-05	8.7257e-05	--	--	--	--
Unigene43055_All	206	0	16	0	4.5411	12.1488	Up	1.8016e-05	8.71338e-05	--	--	--	--
CL236.Contig2_All	645	0	50	0	4.5323	12.146	Up	1.46189e-15	1.6605e-14	--	--	--	--
Unigene41916_All	311	0	24	0	4.5119	12.1395	Up	7.60968e-08	4.96267e-07	SYMRK [Petunia x hybrida]	Nodulation receptor kinase OS=Pisum sativum GN=NORK PE=1 SV=1	--	--
Unigene42968_All	415	0	32	0	4.5083	12.1384	Up	3.2142e-10	2.57308e-09	--	--	--	--
Unigene42399_All	221	0	17	0	4.4974	12.1349	Up	9.09644e-06	4.61887e-05	nramp transporter [Populus trichocarpa] >gi|222856902|gb|EEE94449.1| nramp transporter [Populus trichocarpa]	Metal transporter Nramp5 OS=Oryza sativa subsp. japonica GN=NRAMP5 PE=2 SV=1	--	manganese transport protein
Unigene41580_All	915	0	70	0	4.4729	12.127	Up	1.69506e-21	2.50425e-20	--	--	--	--
Unigene41848_All	380	0	29	0	4.4619	12.1234	Up	2.49708e-09	1.85904e-08	--	--	--	--
Unigene41456_All	236	0	18	0	4.4593	12.1226	Up	4.59288e-06	2.43916e-05	--	--	--	--
Unigene13166_All	315	0	24	0	4.4546	12.1211	Up	7.60968e-08	4.95997e-07	--	--	--	--
Unigene41639_All	723	0	55	0	4.4477	12.1188	Up	4.79714e-17	5.86642e-16	hypothetical protein PHYSODRAFT_341906 [Phytophthora sojae]	--	--	--
Unigene31560_All	618	0	47	0	4.4465	12.1185	Up	1.13573e-14	1.22641e-13	--	--	--	--
CL5737.Contig7_All	759	0	57	0	4.3908	12.1003	Up	1.22295e-17	1.53931e-16	peptidylprolyl isomerase [Galdieria sulphuraria]	Peptidyl-prolyl cis-trans isomerase CYP18-3 OS=Arabidopsis thaliana GN=CYP18-3 PE=1 SV=1	Peptidyl-prolyl cis-trans isomerase (rotamase) - cyclophilin family	peptidyl-prolyl cis-trans isomerase A (cyclophilin A) [EC:5.2.1.8]
CL9705.Contig2_All	361	0	27	0	4.3728	12.0943	Up	9.79504e-09	6.93176e-08	--	--	--	--
CL4369.Contig2_All	281	0	21	0	4.3694	12.0932	Up	5.91188e-07	3.49689e-06	--	--	--	--
Unigene42065_All	723	0	54	0	4.3668	12.0924	Up	9.501e-17	1.14696e-15	hypothetical protein PHYSODRAFT_341906 [Phytophthora sojae]	--	--	--
Unigene41806_All	228	0	17	0	4.3594	12.0899	Up	9.09644e-06	4.61252e-05	PREDICTED: flavin-containing monooxygenase FMO GS-OX-like 9-like [Solanum lycopersicum]	Flavin-containing monooxygenase FMO GS-OX-like 9 OS=Arabidopsis thaliana GN=At5g07800 PE=2 SV=1	--	dimethylaniline monooxygenase (N-oxide forming) [EC:1.14.13.8]
Unigene42697_All	282	0	21	0	4.3539	12.0881	Up	5.91188e-07	3.49775e-06	--	--	--	--
Unigene41025_All	256	0	19	0	4.3393	12.0832	Up	2.31898e-06	1.28224e-05	cysteine protease, putative [Ricinus communis] >gi|223537275|gb|EEF38906.1| cysteine protease, putative [Ricinus communis]	Vignain OS=Ricinus communis GN=CYSEP PE=1 SV=1	--	cathepsin L [EC:3.4.22.15]
Unigene42339_All	366	0	27	0	4.3131	12.0745	Up	9.79504e-09	6.93074e-08	--	--	--	--
Unigene42594_All	1065	0	78	0	4.2821	12.0641	Up	7.15964e-24	1.14506e-22	predicted protein [Hordeum vulgare subsp. vulgare]	Elongation factor 1-alpha OS=Glycine max GN=TEFS1 PE=3 SV=2	Translation elongation factor EF-1alpha (GTPase)	elongation factor 1-alpha
Unigene42238_All	205	0	15	0	4.278	12.0627	Up	3.56816e-05	0.000164218	--	--	--	--
CL8183.Contig1_All	248	0	18	0	4.2435	12.051	Up	4.59288e-06	2.43875e-05	--	--	--	--
Unigene43207_All	207	0	15	0	4.2367	12.0487	Up	3.56816e-05	0.000164155	unknown [Lotus japonicus]	--	--	--
CL11789.Contig2_All	290	0	21	0	4.2338	12.0477	Up	5.91188e-07	3.49667e-06	--	--	--	--
Unigene43257_All	221	0	16	0	4.2329	12.0474	Up	1.8016e-05	8.71075e-05	--	--	--	--
Unigene42455_All	277	0	20	0	4.2214	12.0435	Up	1.17088e-06	6.72102e-06	PREDICTED: ABC transporter G family member 2-like [Solanum lycopersicum]	ABC transporter G family member 20 OS=Arabidopsis thaliana GN=ABCG20 PE=2 SV=1	ABC-type multidrug transport system, permease component	U4/U6 small nuclear ribonucleoprotein PRP3
Unigene43392_All	208	0	15	0	4.2163	12.0418	Up	3.56816e-05	0.00016406	--	--	--	--
Unigene41437_All	250	0	18	0	4.2096	12.0395	Up	4.59288e-06	2.43781e-05	--	--	--	--
Unigene42928_All	1140	0	82	0	4.2055	12.0381	Up	4.65314e-25	7.74409e-24	--	--	--	--
Unigene43091_All	292	0	21	0	4.2048	12.0378	Up	5.91188e-07	3.49861e-06	--	--	--	--
Unigene41986_All	460	0	33	0	4.1943	12.0342	Up	1.62288e-10	1.33163e-09	--	--	--	--
Unigene42247_All	251	0	18	0	4.1928	12.0337	Up	4.59288e-06	2.43848e-05	PREDICTED: putative ripening-related protein 2-like [Fragaria vesca subsp. vesca]	Ripening-related protein 3 OS=Oryza sativa subsp. japonica GN=Os10g0490100 PE=2 SV=1	--	--
CL7611.Contig3_All	293	0	21	0	4.1904	12.0329	Up	5.91188e-07	3.49991e-06	--	--	--	--
CL5921.Contig1_All	884	0	63	0	4.1667	12.0247	Up	2.02624e-19	2.74648e-18	uncharacterized protein LOC100191768 precursor [Zea mays]	--	--	nuclear pore complex protein Nup62
Unigene43103_All	674	0	48	0	4.1638	12.0237	Up	5.7344e-15	6.30009e-14	--	--	--	--
Unigene43097_All	309	0	22	0	4.1627	12.0233	Up	2.98496e-07	1.82959e-06	Acid phosphatase 1 precursor, putative [Ricinus communis] >gi|223534119|gb|EEF35836.1| Acid phosphatase 1 precursor, putative [Ricinus communis]	Stem 28 kDa glycoprotein OS=Glycine max GN=VSPA PE=2 SV=1	--	--
CL8414.Contig1_All	338	0	24	0	4.1515	12.0194	Up	7.60968e-08	4.96098e-07	--	--	--	--
Unigene43129_All	495	0	35	0	4.134	12.0133	Up	4.13726e-11	3.54963e-10	metal transporter, putative [Ricinus communis] >gi|223540552|gb|EEF42119.1| metal transporter, putative [Ricinus communis]	Metal transporter Nramp5 OS=Oryza sativa subsp. japonica GN=NRAMP5 PE=2 SV=1	Mn2+ and Fe2+ transporters of the NRAMP family	manganese transport protein
Unigene43234_All	227	0	16	0	4.121	12.0088	Up	1.8016e-05	8.71998e-05	Patatin precursor, putative [Ricinus communis] >gi|223537117|gb|EEF38750.1| Patatin precursor, putative [Ricinus communis]	Patatin-05 OS=Solanum tuberosum GN=pat1-k1 PE=1 SV=1	--	--
Unigene26632_All	213	0	15	0	4.1174	12.0075	Up	3.56816e-05	0.000164037	--	--	--	--
Unigene16871_All	355	0	25	0	4.1174	12.0075	Up	3.8422e-08	2.57557e-07	--	--	--	--
Unigene43098_All	256	0	18	0	4.1109	12.0052	Up	4.59288e-06	2.43687e-05	--	--	--	--
Unigene23983_All	342	0	24	0	4.1029	12.0024	Up	7.60968e-08	4.96132e-07	--	--	--	--
Unigene1179_All	228	0	16	0	4.1029	12.0024	Up	1.8016e-05	8.72042e-05	--	--	--	--
Unigene42769_All	200	0	14	0	4.0927	11.9988	Up	7.06694e-05	0.000309246	--	--	--	--
CL4070.Contig1_All	400	0	28	0	4.0927	11.9988	Up	4.9456e-09	3.5935e-08	--	--	--	--
CL2441.Contig12_All	200	0	14	0	4.0927	11.9988	Up	7.06694e-05	0.00030909	hypothetical protein PRUPE_ppa015231mg [Prunus persica]	ABC transporter C family member 10 OS=Arabidopsis thaliana GN=ABCC10 PE=2 SV=2	--	--
Unigene20234_All	315	0	22	0	4.0834	11.9956	Up	2.98496e-07	1.83052e-06	--	--	--	--
Unigene43168_All	258	0	18	0	4.0791	11.994	Up	4.59288e-06	2.43714e-05	--	--	--	--
Unigene42101_All	230	0	16	0	4.0672	11.9898	Up	1.8016e-05	8.71558e-05	--	--	--	--
Unigene43301_All	289	0	20	0	4.0461	11.9823	Up	1.17088e-06	6.72544e-06	--	--	--	--
Unigene42602_All	448	0	31	0	4.0457	11.9822	Up	6.3659e-10	4.97974e-09	--	--	--	--
Unigene43500_All	217	0	15	0	4.0415	11.9807	Up	3.56816e-05	0.000164115	--	--	--	--
Unigene42281_All	333	0	23	0	4.0382	11.9795	Up	1.50714e-07	9.53764e-07	--	--	--	--
Unigene43116_All	782	0	54	0	4.0373	11.9792	Up	9.501e-17	1.1471e-15	predicted protein [Phaeodactylum tricornutum CCAP 1055/1] >gi|217408551|gb|EEC48485.1| predicted protein [Phaeodactylum tricornutum CCAP 1055/1]	--	--	--
CL1593.Contig18_All	305	0	21	0	4.0256	11.975	Up	5.91188e-07	3.49948e-06	--	--	--	--
Unigene42570_All	451	0	31	0	4.0188	11.9725	Up	6.3659e-10	4.97934e-09	--	--	--	--
Unigene43147_All	539	0	37	0	4.0135	11.9706	Up	1.05473e-11	9.42436e-11	--	--	--	--
CL12676.Contig3_All	539	0	37	0	4.0135	11.9706	Up	1.05473e-11	9.42348e-11	hypothetical protein GUITHDRAFT_140012 [Guillardia theta CCMP2712]	Glutenin, low molecular weight subunit PTDUCD1 OS=Triticum aestivum PE=2 SV=1	RNA-binding protein of the Puf family, translational repressor	mediator of RNA polymerase II transcription subunit 25
CL5653.Contig1_All	1356	0	93	0	4.0099	11.9694	Up	2.52984e-28	4.69236e-27	--	--	--	--
CL7875.Contig5_All	278	0	19	0	3.9959	11.9643	Up	2.31898e-06	1.2821e-05	unnamed protein product [Vitis vinifera]	--	--	--
CL9495.Contig2_All	220	0	15	0	3.9864	11.9609	Up	3.56816e-05	0.000164092	--	--	--	--
Unigene44460_All	236	0	16	0	3.9638	11.9527	Up	1.8016e-05	8.72086e-05	--	--	--	--
Unigene33267_All	546	0	37	0	3.962	11.952	Up	1.05473e-11	9.42524e-11	--	--	--	--
CL7225.Contig5_All	207	0	14	0	3.9543	11.9492	Up	7.06694e-05	0.000309599	--	--	--	--
Unigene43172_All	355	0	24	0	3.9527	11.9486	Up	7.60968e-08	4.96166e-07	--	--	--	--
Unigene41908_All	742	0	50	0	3.9398	11.9439	Up	1.46189e-15	1.66031e-14	--	--	--	--
Unigene43605_All	208	0	14	0	3.9353	11.9423	Up	7.06694e-05	0.000309105	--	--	--	--
Unigene41236_All	731	0	49	0	3.9191	11.9363	Up	2.89536e-15	3.2332e-14	hypothetical protein AURANDRAFT_62046 [Aureococcus anophagefferens]	Proline-rich receptor-like protein kinase PERK8 OS=Arabidopsis thaliana GN=PERK8 PE=1 SV=1	Cellobiohydrolase A (1,4-beta-cellobiosidase A)	DNA-directed RNA polymerase II subunit RPB1 [EC:2.7.7.6]
Unigene19877_All	422	0	28	0	3.8793	11.9216	Up	4.9456e-09	3.59405e-08	aquaporin protein 10 [Camellia sinensis]	Aquaporin NIP6-1 OS=Arabidopsis thaliana GN=NIP6-1 PE=1 SV=1	--	aquaporin NIP
Unigene43160_All	257	0	17	0	3.8674	11.9171	Up	9.09644e-06	4.61716e-05	--	--	--	--
Unigene41981_All	334	0	22	0	3.8511	11.9111	Up	2.98496e-07	1.83005e-06	--	--	--	--
CL5556.Contig1_All	501	0	33	0	3.8511	11.9111	Up	1.62288e-10	1.33094e-09	--	--	--	--
CL299.Contig5_All	624	0	41	0	3.8416	11.9075	Up	6.8548e-13	6.62626e-12	--	--	--	--
Unigene42596_All	686	0	45	0	3.8353	11.9051	Up	4.455e-14	4.64494e-13	--	--	--	--
Unigene43126_All	275	0	18	0	3.8269	11.902	Up	4.59288e-06	2.43565e-05	histone H3 [Cyanidioschyzon merolae strain 10D] >gi|449017874|dbj|BAM81276.1| histone H3 [Cyanidioschyzon merolae strain 10D] >gi|449017879|dbj|BAM81281.1| histone H3 [Cyanidioschyzon merolae strain 10D]	Histone H3 OS=Griffithsia japonica PE=2 SV=3	Histones H3 and H4	histone H3
Unigene42695_All	230	0	15	0	3.813	11.8967	Up	3.56816e-05	0.000164304	--	--	--	--
CL5105.Contig1_All	953	0	62	0	3.8037	11.8932	Up	4.01306e-19	5.38473e-18	uncharacterized protein LOC100191768 precursor [Zea mays]	--	--	--
CL7365.Contig2_All	216	0	14	0	3.7895	11.8878	Up	7.06694e-05	0.000309119	60S ribosomal protein L23A [Arabidopsis lyrata subsp. lyrata] >gi|297322131|gb|EFH52552.1| 60S ribosomal protein L23A [Arabidopsis lyrata subsp. lyrata]	60S ribosomal protein L23a-2 OS=Arabidopsis thaliana GN=RPL23AB PE=2 SV=1	Ribosomal protein L23	large subunit ribosomal protein L23Ae
Unigene42160_All	341	0	22	0	3.772	11.8811	Up	2.98496e-07	1.83111e-06	hypothetical protein OsJ_27434 [Oryza sativa Japonica Group]	--	--	--
Unigene42088_All	372	0	24	0	3.772	11.8811	Up	7.60968e-08	4.95896e-07	--	--	--	--
Unigene43138_All	202	0	13	0	3.7627	11.8776	Up	0.000139965	0.00058061	--	--	--	--
CL5003.Contig1_All	731	0	47	0	3.7591	11.8762	Up	1.13573e-14	1.22628e-13	conserved hypothetical protein [Phytophthora infestans T30-4] >gi|262108305|gb|EEY66357.1| conserved hypothetical protein [Phytophthora infestans T30-4]	Leucine-rich repeat extensin-like protein 5 OS=Arabidopsis thaliana GN=LRX5 PE=2 SV=2	--	histone H1/5
Unigene43039_All	218	0	14	0	3.7547	11.8745	Up	7.06694e-05	0.000309203	--	--	--	--
CL1257.Contig1_All	203	0	13	0	3.7442	11.8704	Up	0.000139965	0.000581012	actin-like protein, partial [Miscanthus sinensis]	Actin OS=Coleochaete scutata PE=2 SV=1	Actin and related proteins	actin, aortic smooth muscle
Unigene27099_All	235	0	15	0	3.7319	11.8657	Up	3.56816e-05	0.000164233	--	--	--	--
Unigene42501_All	345	0	22	0	3.7283	11.8643	Up	2.98496e-07	1.83087e-06	hypothetical protein THAOC_11610, partial [Thalassiosira oceanica]	DEAD-box ATP-dependent RNA helicase 37 OS=Arabidopsis thaliana GN=RH37 PE=2 SV=2	--	heterogeneous nuclear ribonucleoprotein A1/A3
Unigene20167_All	393	0	25	0	3.7192	11.8608	Up	3.8422e-08	2.57593e-07	cytochrome c oxidase subunit 1 [Pseudopedinella elastica]	Cytochrome c oxidase subunit 1 OS=Triticum aestivum GN=COX1 PE=3 SV=1	Heme/copper-type cytochrome/quinol oxidases, subunit 1	cytochrome c oxidase subunit 1 [EC:1.9.3.1]
Unigene43259_All	299	0	19	0	3.7153	11.8593	Up	2.31898e-06	1.28217e-05	--	--	--	--
Unigene6978_All	299	0	19	0	3.7153	11.8593	Up	2.31898e-06	1.28158e-05	PREDICTED: uncharacterized protein LOC100854728 [Vitis vinifera]	--	Transposase and inactivated derivatives	--
Unigene41868_All	331	0	21	0	3.7094	11.857	Up	5.91188e-07	3.49753e-06	--	--	--	--
Unigene41917_All	884	0	56	0	3.7038	11.8548	Up	2.42212e-17	3.00609e-16	--	--	--	--
Unigene17124_All	301	0	19	0	3.6906	11.8496	Up	2.31898e-06	1.28195e-05	--	--	--	--
Unigene43141_All	207	0	13	0	3.6718	11.8423	Up	0.000139965	0.000580209	predicted protein [Populus trichocarpa] >gi|222846126|gb|EEE83673.1| predicted protein [Populus trichocarpa]	--	--	--
Unigene43066_All	415	0	26	0	3.663	11.8388	Up	1.93996e-08	1.33649e-07	protoplast secreted protein 2 precursor [Phytophthora infestans T30-4] >gi|262103764|gb|EEY61816.1| protoplast secreted protein 2 precursor [Phytophthora infestans T30-4]	--	Multimeric flavodoxin WrbA	Trp repressor binding protein
Unigene41798_All	304	0	19	0	3.6542	11.8353	Up	2.31898e-06	1.28254e-05	PREDICTED: probable disease resistance protein RF9-like [Solanum lycopersicum]	Probable disease resistance protein RXW24L OS=Arabidopsis thaliana GN=RXW24L PE=2 SV=1	--	disease resistance protein RPM1
Unigene13493_All	240	0	15	0	3.6542	11.8353	Up	3.56816e-05	0.000164288	--	--	--	--
Unigene43408_All	224	0	14	0	3.6542	11.8353	Up	7.06694e-05	0.000309288	--	--	--	--
Unigene43188_All	304	0	19	0	3.6542	11.8353	Up	2.31898e-06	1.28165e-05	--	--	--	--
Unigene41875_All	288	0	18	0	3.6542	11.8353	Up	4.59288e-06	2.43646e-05	--	--	--	--
Unigene41800_All	417	0	26	0	3.6454	11.8319	Up	1.93996e-08	1.33639e-07	--	--	--	--
Unigene43337_All	353	0	22	0	3.6438	11.8312	Up	2.98496e-07	1.83134e-06	--	--	--	--
Unigene42571_All	578	0	36	0	3.6415	11.8303	Up	2.08894e-11	1.82972e-10	--	--	--	--
Unigene44301_All	273	0	17	0	3.6408	11.83	Up	9.09644e-06	4.61789e-05	hypothetical protein PRUPE_ppa024641mg [Prunus persica]	Palmitoyl-acyl carrier protein thioesterase, chloroplastic OS=Gossypium hirsutum GN=FATB1 PE=1 SV=1	--	fatty acyl-ACP thioesterase B [EC:3.1.2.14 3.1.2.-]
Unigene30063_All	466	0	29	0	3.6385	11.8291	Up	2.49708e-09	1.85933e-08	PREDICTED: NAC domain-containing protein 100-like [Glycine max]	Protein CUP-SHAPED COTYLEDON 2 OS=Arabidopsis thaliana GN=NAC098 PE=1 SV=1	--	--
Unigene43774_All	225	0	14	0	3.6379	11.8289	Up	7.06694e-05	0.000309585	--	--	--	--
Unigene43132_All	418	0	26	0	3.6367	11.8284	Up	1.93996e-08	1.33629e-07	ATP synthase F0 subunit 6 [Pseudendoclonium akinetum] >gi|33439210|gb|AAQ18747.1| ATP synthase F0 subunit 6 (mitochondrion) [Pseudendoclonium akinetum]	ATP synthase subunit a OS=Oenothera berteriana GN=ATP6 PE=2 SV=2	F0F1-type ATP synthase, subunit a	F-type H+-transporting ATPase subunit a [EC:3.6.3.14]
Unigene43840_All	564	0	35	0	3.6282	11.825	Up	4.13726e-11	3.54836e-10	PREDICTED: uncharacterized protein LOC100777163 [Glycine max]	--	--	pectinesterase [EC:3.1.1.11]
Unigene43659_All	292	0	18	0	3.6041	11.8154	Up	4.59288e-06	2.43619e-05	predicted protein [Populus trichocarpa] >gi|222864425|gb|EEF01556.1| predicted protein [Populus trichocarpa]	--	--	--
Unigene6962_All	276	0	17	0	3.6012	11.8143	Up	9.09644e-06	4.61862e-05	--	--	--	--
Unigene43236_All	260	0	16	0	3.5979	11.8129	Up	1.8016e-05	8.71206e-05	--	--	--	--
Unigene43544_All	312	0	19	0	3.5605	11.7979	Up	2.31898e-06	1.28232e-05	--	--	--	--
Unigene20227_All	312	0	19	0	3.5605	11.7979	Up	2.31898e-06	1.28106e-05	--	--	--	--
Unigene41858_All	345	0	21	0	3.5588	11.7972	Up	5.91188e-07	3.49797e-06	--	--	--	--
CL7839.Contig1_All	395	0	24	0	3.5524	11.7946	Up	7.60968e-08	4.96031e-07	--	--	--	--
Unigene41949_All	214	0	13	0	3.5517	11.7943	Up	0.000139965	0.000580912	--	--	--	--
Unigene43824_All	214	0	13	0	3.5517	11.7943	Up	0.000139965	0.000580685	--	--	--	--
Unigene13668_All	346	0	21	0	3.5486	11.793	Up	5.91188e-07	3.50034e-06	--	--	--	--
Unigene43450_All	363	0	22	0	3.5434	11.7909	Up	2.98496e-07	1.83017e-06	--	--	--	--
Unigene41590_All	347	0	21	0	3.5383	11.7888	Up	5.91188e-07	3.49624e-06	--	--	--	--
Unigene41799_All	612	0	37	0	3.5347	11.7874	Up	1.05473e-11	9.4226e-11	late embryogenesis abundant, putative [Ricinus communis] >gi|223531920|gb|EEF33734.1| late embryogenesis abundant, putative [Ricinus communis]	--	--	--
Unigene42489_All	232	0	14	0	3.5282	11.7847	Up	7.06694e-05	0.000309486	--	--	--	--
Unigene42071_All	232	0	14	0	3.5282	11.7847	Up	7.06694e-05	0.000309133	--	--	--	--
Unigene43385_All	282	0	17	0	3.5246	11.7832	Up	9.09644e-06	4.61227e-05	hypothetical protein PRUPE_ppa018762mg [Prunus persica]	Protein LURP-one-related 3 OS=Arabidopsis thaliana GN=At1g53890 PE=2 SV=2	--	translation initiation factor eIF-2B subunit alpha
Unigene43380_All	349	0	21	0	3.518	11.7805	Up	5.91188e-07	3.49732e-06	--	--	--	--
CL4384.Contig2_All	1281	0	77	0	3.5144	11.7791	Up	1.41801e-23	2.24725e-22	hypothetical protein AURANDRAFT_63613 [Aureococcus anophagefferens]	--	--	--
CL10842.Contig3_All	333	0	20	0	3.5115	11.7779	Up	1.17088e-06	6.72464e-06	hypothetical protein SELMODRAFT_140819 [Selaginella moellendorffii] >gi|300170387|gb|EFJ36988.1| hypothetical protein SELMODRAFT_140819 [Selaginella moellendorffii]	Glycine-rich RNA-binding protein GRP1A OS=Sinapis alba PE=2 SV=1	RNA-binding proteins (RRM domain)	cold-inducible RNA-binding protein
Unigene43441_All	267	0	16	0	3.5036	11.7746	Up	1.8016e-05	8.7147e-05	--	--	--	--
Unigene43264_All	217	0	13	0	3.5026	11.7742	Up	0.000139965	0.000581163	--	--	--	--
Unigene41298_All	252	0	15	0	3.4802	11.765	Up	3.56816e-05	0.000164225	--	--	--	--
Unigene13196_All	269	0	16	0	3.4776	11.7639	Up	1.8016e-05	8.72218e-05	--	--	--	--
Unigene2155_All	219	0	13	0	3.4706	11.761	Up	0.000139965	0.000580259	--	--	--	--
Unigene6403_All	371	0	22	0	3.467	11.7595	Up	2.98496e-07	1.82947e-06	hypothetical protein ARALYDRAFT_359456 [Arabidopsis lyrata subsp. lyrata] >gi|297308329|gb|EFH38929.1| hypothetical protein ARALYDRAFT_359456 [Arabidopsis lyrata subsp. lyrata]	--	--	--
Unigene43332_All	525	0	31	0	3.4523	11.7533	Up	6.3659e-10	4.97893e-09	hypothetical protein VOLCADRAFT_93092 [Volvox carteri f. nagariensis] >gi|300262400|gb|EFJ46607.1| hypothetical protein VOLCADRAFT_93092 [Volvox carteri f. nagariensis]	--	--	hydroxymethylglutaryl-CoA lyase [EC:4.1.3.4]
CL6833.Contig7_All	238	0	14	0	3.4392	11.7479	Up	7.06694e-05	0.000309415	--	--	--	--
Unigene24013_All	510	0	30	0	3.4392	11.7479	Up	1.2608e-09	9.62251e-09	unknown [Populus trichocarpa]	LRR receptor-like serine/threonine-protein kinase FEI 2 OS=Arabidopsis thaliana GN=FEI2 PE=1 SV=1	--	protein brassinosteroid insensitive 1 [EC:2.7.10.1 2.7.11.1]
Unigene42735_All	238	0	14	0	3.4392	11.7479	Up	7.06694e-05	0.000309076	--	--	--	--
Unigene42128_All	289	0	17	0	3.4392	11.7479	Up	9.09644e-06	4.61301e-05	hypothetical protein PRUPE_ppa015020mg [Prunus persica]	--	--	--
Unigene43176_All	494	0	29	0	3.4322	11.7449	Up	2.49708e-09	1.85976e-08	--	--	--	--
Unigene43541_All	324	0	19	0	3.4286	11.7434	Up	2.31898e-06	1.28114e-05	--	--	--	--
CL3230.Contig1_All	324	0	19	0	3.4286	11.7434	Up	2.31898e-06	1.28091e-05	--	--	--	--
CL7912.Contig2_All	768	0	45	0	3.4258	11.7422	Up	4.455e-14	4.64544e-13	--	--	--	--
CL11975.Contig2_All	239	0	14	0	3.4248	11.7418	Up	7.06694e-05	0.000309147	--	--	--	--
Unigene23676_All	530	0	31	0	3.4197	11.7397	Up	6.3659e-10	4.98015e-09	PREDICTED: uncharacterized protein LOC100241762 [Vitis vinifera]	--	--	--
Unigene44104_All	274	0	16	0	3.4141	11.7373	Up	1.8016e-05	8.7191e-05	hypothetical protein COCSUDRAFT_32843 [Coccomyxa subellipsoidea C-169]	Period clock protein OS=Acetabularia acetabulum PE=4 SV=2	Endoglucanase	RNA-binding protein Musashi
Unigene43460_All	241	0	14	0	3.3964	11.7298	Up	7.06694e-05	0.000309613	--	--	--	--
Unigene2841_All	310	0	18	0	3.3948	11.7291	Up	4.59288e-06	2.43633e-05	--	--	--	--
CL9655.Contig2_All	603	0	35	0	3.3936	11.7286	Up	4.13726e-11	3.54899e-10	PREDICTED: putative ribonuclease H protein At1g65750-like [Fragaria vesca subsp. vesca]	Uncharacterized mitochondrial protein AtMg01250 OS=Arabidopsis thaliana GN=AtMg01250 PE=4 SV=1	--	5'-3' exoribonuclease 2 [EC:3.1.13.-]
CL9539.Contig68_All	259	0	15	0	3.3861	11.7254	Up	3.56816e-05	0.000164202	mgatp-energized glutathione s-conjugate pump, putative [Ricinus communis] >gi|223534049|gb|EEF35768.1| mgatp-energized glutathione s-conjugate pump, putative [Ricinus communis]	ABC transporter C family member 11 OS=Arabidopsis thaliana GN=ABCC11 PE=2 SV=2	ABC-type multidrug transport system, ATPase and permease components	ATP-binding cassette, subfamily C (CFTR/MRP), member 2
Unigene43204_All	380	0	22	0	3.3849	11.7249	Up	2.98496e-07	1.8304e-06	histone-fold-containing protein, partial [Coccomyxa subellipsoidea C-169]	Histone H2A-IV OS=Volvox carteri PE=3 SV=1	Histone H2A	histone H2A
Unigene42415_All	296	0	17	0	3.3579	11.7133	Up	9.09644e-06	4.6196e-05	PREDICTED: bifunctional dihydroflavonol 4-reductase/flavanone 4-reductase-like [Vitis vinifera]	Dihydroflavonol-4-reductase OS=Gerbera hybrida GN=DFR PE=2 SV=1	--	cinnamoyl-CoA reductase [EC:1.2.1.44]
Unigene10067_All	331	0	19	0	3.3561	11.7126	Up	2.31898e-06	1.28187e-05	--	--	--	--
CL5269.Contig2_All	472	0	27	0	3.3445	11.7076	Up	9.79504e-09	6.93023e-08	cysteine protease, putative [Ricinus communis] >gi|223537275|gb|EEF38906.1| cysteine protease, putative [Ricinus communis]	Vignain OS=Ricinus communis GN=CYSEP PE=1 SV=1	--	cathepsin L [EC:3.4.22.15]
Unigene32994_All	315	0	18	0	3.3409	11.706	Up	4.59288e-06	2.43768e-05	PREDICTED: RING-H2 finger protein ATL66-like [Glycine max]	60S ribosomal protein L41 OS=Nicotiana tabacum GN=RPL41 PE=3 SV=1	--	large subunit ribosomal protein L41e
Unigene44051_All	298	0	17	0	3.3353	11.7036	Up	9.09644e-06	4.61325e-05	--	--	--	--
CL12977.Contig1_All	369	0	21	0	3.3274	11.7002	Up	5.91188e-07	3.49904e-06	hypothetical protein AURANDRAFT_7012, partial [Aureococcus anophagefferens]	--	Choline dehydrogenase and related flavoproteins	--
CL8414.Contig2_All	229	0	13	0	3.3191	11.6966	Up	0.000139965	0.000580434	--	--	--	--
Unigene7061_All	282	0	16	0	3.3173	11.6958	Up	1.8016e-05	8.7213e-05	--	--	--	--
Unigene33812_All	265	0	15	0	3.3094	11.6924	Up	3.56816e-05	0.000163997	predicted protein [Populus trichocarpa] >gi|222856650|gb|EEE94197.1| predicted protein [Populus trichocarpa]	MLO-like protein 5 OS=Arabidopsis thaliana GN=MLO5 PE=2 SV=1	--	mlo protein
Unigene41712_All	266	0	15	0	3.297	11.6869	Up	3.56816e-05	0.000164099	--	--	--	--
CL4321.Contig1_All	586	0	33	0	3.2925	11.685	Up	1.62288e-10	1.3314e-09	Os02g0557000 [Oryza sativa Japonica Group] >gi|255671002|dbj|BAH91751.1| Os02g0557000, partial [Oryza sativa Japonica Group]	--	--	--
Unigene41977_All	498	0	28	0	3.2873	11.6827	Up	4.9456e-09	3.59378e-08	--	--	--	--
Unigene43451_All	338	0	19	0	3.2866	11.6824	Up	2.31898e-06	1.28239e-05	proline-rich protein 3 [Gossypium hirsutum] >gi|319431884|gb|ADV57367.1| arabinogalactan protein [Gossypium hirsutum]	Sulfated surface glycoprotein 185 OS=Volvox carteri PE=1 SV=1	--	phospholipase D [EC:3.1.4.4]
Unigene43511_All	427	0	24	0	3.2862	11.6822	Up	7.60968e-08	4.95829e-07	--	--	--	--
Unigene43307_All	267	0	15	0	3.2846	11.6815	Up	3.56816e-05	0.000164249	--	--	--	--
Unigene43873_All	250	0	14	0	3.2741	11.6769	Up	7.06694e-05	0.000309048	PREDICTED: uncharacterized protein LOC101305161 [Fragaria vesca subsp. vesca]	--	--	--
Unigene43601_All	286	0	16	0	3.2709	11.6755	Up	1.8016e-05	8.71382e-05	--	--	--	--
Unigene43694_All	233	0	13	0	3.2621	11.6716	Up	0.000139965	0.000581062	--	--	--	--
Unigene42273_All	233	0	13	0	3.2621	11.6716	Up	0.000139965	0.000580183	--	--	--	--
Unigene42729_All	251	0	14	0	3.2611	11.6711	Up	7.06694e-05	0.000309161	--	--	--	--
Unigene42275_All	269	0	15	0	3.2602	11.6707	Up	3.56816e-05	0.000164241	predicted protein [Populus trichocarpa] >gi|222850701|gb|EEE88248.1| predicted protein [Populus trichocarpa]	--	--	--
Unigene43495_All	341	0	19	0	3.2577	11.6696	Up	2.31898e-06	1.28136e-05	--	--	--	--
Unigene41863_All	341	0	19	0	3.2577	11.6696	Up	2.31898e-06	1.28099e-05	predicted protein [Populus trichocarpa] >gi|222854960|gb|EEE92507.1| predicted protein [Populus trichocarpa]	Basic 7S globulin OS=Glycine max GN=BG PE=1 SV=2	--	--
Unigene41958_All	611	0	34	0	3.2535	11.6678	Up	8.19408e-11	6.88369e-10	--	--	--	--
Unigene19567_All	270	0	15	0	3.2481	11.6654	Up	3.56816e-05	0.000164162	--	--	--	--
CL1198.Contig2_All	702	0	39	0	3.2481	11.6654	Up	2.68886e-12	2.4997e-11	hevamine-A precursor, putative [Ricinus communis] >gi|223529487|gb|EEF31443.1| hevamine-A precursor, putative [Ricinus communis]	Hevamine-A OS=Hevea brasiliensis PE=1 SV=2	Chitinase	chitinase [EC:3.2.1.14]
Unigene6984_All	288	0	16	0	3.2481	11.6654	Up	1.8016e-05	8.70943e-05	--	--	--	--
CL4133.Contig6_All	271	0	15	0	3.2362	11.6601	Up	3.56816e-05	0.000164068	predicted protein [Hordeum vulgare subsp. vulgare]	Oryzain alpha chain OS=Oryza sativa subsp. japonica GN=Os04g0650000 PE=1 SV=2	--	[EC:3.4.22.-]
CL6745.Contig2_All	363	0	20	0	3.2213	11.6534	Up	1.17088e-06	6.72504e-06	--	--	--	--
Unigene44479_All	236	0	13	0	3.2206	11.6531	Up	0.000139965	0.000580008	predicted protein [Populus trichocarpa] >gi|222836877|gb|EEE75270.1| predicted protein [Populus trichocarpa]	--	--	--
Unigene44457_All	237	0	13	0	3.207	11.647	Up	0.000139965	0.000581515	PREDICTED: chromatin assembly factor 1 subunit FAS2-like [Solanum lycopersicum]	Chromatin assembly factor 1 subunit FAS2 OS=Arabidopsis thaliana GN=FAS2 PE=1 SV=1	--	chromatin assembly factor 1 subunit B
Unigene42153_All	310	0	17	0	3.2062	11.6466	Up	9.09644e-06	4.61936e-05	--	--	--	--
Unigene43247_All	347	0	19	0	3.2013	11.6444	Up	2.31898e-06	1.28121e-05	cytochrome c oxidase subunit 1 [Nephroselmis pyriformis]	Cytochrome c oxidase subunit 1 OS=Phytophthora megasperma GN=COX1 PE=3 SV=1	Heme/copper-type cytochrome/quinol oxidases, subunit 1	cytochrome c oxidase subunit 1 [EC:1.9.3.1]
Unigene43856_All	311	0	17	0	3.1959	11.642	Up	9.09644e-06	4.6174e-05	unknown [Medicago truncatula]	--	--	--
Unigene17168_All	312	0	17	0	3.1857	11.6374	Up	9.09644e-06	4.61691e-05	--	--	--	--
Unigene43847_All	312	0	17	0	3.1857	11.6374	Up	9.09644e-06	4.61398e-05	--	--	--	--
Unigene43910_All	239	0	13	0	3.1802	11.6349	Up	0.000139965	0.000581465	PREDICTED: LRR receptor-like serine/threonine-protein kinase ERL2-like [Brachypodium distachyon]	LRR receptor-like serine/threonine-protein kinase ERL1 OS=Arabidopsis thaliana GN=ERL1 PE=2 SV=1	--	[EC:2.7.1.-]
Unigene12775_All	331	0	18	0	3.1795	11.6346	Up	4.59288e-06	2.43727e-05	--	--	--	--
Unigene27113_All	536	0	29	0	3.1633	11.6272	Up	2.49708e-09	1.86005e-08	unnamed protein product [Albugo laibachii Nc14]	--	Cellobiohydrolase A (1,4-beta-cellobiosidase A)	--
Unigene15152_All	370	0	20	0	3.1604	11.6259	Up	1.17088e-06	6.72625e-06	--	--	--	--
Unigene6849_All	259	0	14	0	3.1604	11.6259	Up	7.06694e-05	0.000309457	--	--	--	--
Unigene42591_All	445	0	24	0	3.1533	11.6226	Up	7.60968e-08	4.96064e-07	hypothetical protein COCSUDRAFT_47443 [Coccomyxa subellipsoidea C-169]	Uncharacterized protein At1g24485 OS=Arabidopsis thaliana GN=RWK1 PE=2 SV=2	Endoglucanase	dual-specificity kinase [EC:2.7.12.1]
Unigene41802_All	260	0	14	0	3.1482	11.6203	Up	7.06694e-05	0.000309429	--	--	--	--
Unigene43551_All	446	0	24	0	3.1462	11.6194	Up	7.60968e-08	4.96199e-07	--	--	--	--
Unigene43434_All	317	0	17	0	3.1354	11.6144	Up	9.09644e-06	4.61667e-05	60S ribosomal protein L35 [Galdieria sulphuraria]	60S ribosomal protein L35-3 OS=Arabidopsis thaliana GN=RPL35C PE=1 SV=1	Ribosomal protein L29	large subunit ribosomal protein L35e
Unigene6907_All	486	0	26	0	3.1278	11.6109	Up	1.93996e-08	1.33687e-07	hypothetical protein VITISV_000632 [Vitis vinifera]	Classical arabinogalactan protein 9 OS=Arabidopsis thaliana GN=AGP9 PE=1 SV=2	--	6-phosphofructokinase [EC:2.7.1.11]
CL8668.Contig1_All	807	0	43	0	3.1153	11.6052	Up	1.74752e-13	1.7523e-12	PREDICTED: uncharacterized protein LOC100803580 [Glycine max]	--	--	--
Unigene43393_All	263	0	14	0	3.1123	11.6038	Up	7.06694e-05	0.000309344	--	--	--	--
Unigene42306_All	246	0	13	0	3.0897	11.5933	Up	0.000139965	0.000581314	--	--	--	--
CL10926.Contig2_All	246	0	13	0	3.0897	11.5933	Up	0.000139965	0.000580886	--	--	--	--
CL9587.Contig2_All	493	0	26	0	3.0834	11.5903	Up	1.93996e-08	1.33677e-07	predicted protein [Hordeum vulgare subsp. vulgare]	Early nodulin-like protein 2 OS=Arabidopsis thaliana GN=At4g27520 PE=1 SV=1	--	--
Unigene41479_All	380	0	20	0	3.0772	11.5874	Up	1.17088e-06	6.72585e-06	PREDICTED: auxin-induced protein X10A-like [Fragaria vesca subsp. vesca]	Auxin-induced protein 6B OS=Glycine max PE=2 SV=1	--	SAUR family protein
CL7672.Contig1_All	247	0	13	0	3.0772	11.5874	Up	0.000139965	0.000581188	--	--	--	--
Unigene41282_All	304	0	16	0	3.0772	11.5874	Up	1.8016e-05	8.72262e-05	PREDICTED: putative late blight resistance protein homolog R1B-16-like [Solanum lycopersicum]	Late blight resistance protein R1-A OS=Solanum demissum GN=R1A PE=3 SV=1	--	disease resistance protein RPM1
Unigene43302_All	380	0	20	0	3.0772	11.5874	Up	1.17088e-06	6.72142e-06	--	--	--	--
Unigene43482_All	343	0	18	0	3.0682	11.5832	Up	4.59288e-06	2.43889e-05	--	--	--	--
Unigene43679_All	649	0	34	0	3.063	11.5807	Up	8.19408e-11	6.88007e-10	PREDICTED: soluble aldose sugar dehydrogenase YliI-like [Cucumis sativus]	--	Glucose/sorbosone dehydrogenases	--
Unigene42020_All	287	0	15	0	3.0557	11.5773	Up	3.56816e-05	0.000164139	hypothetical protein PRUPE_ppa001194mg [Prunus persica]	Probable LRR receptor-like serine/threonine-protein kinase At1g12460 OS=Arabidopsis thaliana GN=At1g12460 PE=1 SV=1	--	somatic embryogenesis receptor kinase 1 [EC:2.7.10.1 2.7.11.1]
Unigene27016_All	269	0	14	0	3.0429	11.5712	Up	7.06694e-05	0.000308879	--	--	--	--
Unigene44085_All	250	0	13	0	3.0403	11.57	Up	0.000139965	0.000580083	--	--	--	--
Unigene42133_All	654	0	34	0	3.0395	11.5696	Up	8.19408e-11	6.88188e-10	--	--	--	--
CL4276.Contig1_All	327	0	17	0	3.0395	11.5696	Up	9.09644e-06	4.61276e-05	--	--	--	--
CL2441.Contig13_All	308	0	16	0	3.0372	11.5685	Up	1.8016e-05	8.72614e-05	multidrug resistance protein ABC transporter family [Populus trichocarpa] >gi|222875064|gb|EEF12195.1| multidrug resistance protein ABC transporter family [Populus trichocarpa]	ABC transporter C family member 10 OS=Arabidopsis thaliana GN=ABCC10 PE=2 SV=2	--	--
Unigene29662_All	290	0	15	0	3.0241	11.5623	Up	3.56816e-05	0.000164084	--	--	--	--
Unigene44426_All	349	0	18	0	3.0155	11.5582	Up	4.59288e-06	2.43754e-05	--	--	--	--
Unigene43488_All	389	0	20	0	3.006	11.5536	Up	1.17088e-06	6.72423e-06	hypothetical protein CHLNCDRAFT_13809, partial [Chlorella variabilis]	--	--	--
Unigene42592_All	799	0	41	0	3.0002	11.5508	Up	6.8548e-13	6.62559e-12	hypothetical protein MTR_3g005930 [Medicago truncatula] >gi|355487119|gb|AES68322.1| hypothetical protein MTR_3g005930 [Medicago truncatula]	Glycine-rich cell wall structural protein 1 OS=Petunia hybrida GN=GRP-1 PE=1 SV=1	Endoglucanase	solute carrier family 39 (zinc transporter), member 1/2/3
Unigene23668_All	312	0	16	0	2.9983	11.5499	Up	1.8016e-05	8.71866e-05	--	--	--	--
Unigene44114_All	254	0	13	0	2.9924	11.5471	Up	0.000139965	0.000581138	--	--	--	--
Unigene43517_All	489	0	25	0	2.9891	11.5455	Up	3.8422e-08	2.57539e-07	--	--	--	--
Unigene43452_All	313	0	16	0	2.9887	11.5453	Up	1.8016e-05	8.71294e-05	unnamed protein product [Vitis vinifera]	Spermidine hydroxycinnamoyl transferase OS=Arabidopsis thaliana GN=SHT PE=1 SV=1	--	shikimate O-hydroxycinnamoyltransferase [EC:2.3.1.133]
Unigene43730_All	333	0	17	0	2.9848	11.5434	Up	9.09644e-06	4.61813e-05	--	--	--	--
Unigene43780_All	354	0	18	0	2.9729	11.5377	Up	4.59288e-06	2.4366e-05	Basic 7S globulin [Medicago truncatula] >gi|355479709|gb|AES60912.1| Basic 7S globulin [Medicago truncatula]	Basic 7S globulin OS=Glycine max GN=BG PE=1 SV=2	--	--
Unigene41811_All	256	0	13	0	2.969	11.5358	Up	0.000139965	0.000580861	--	--	--	--
Unigene30277_All	276	0	14	0	2.9657	11.5342	Up	7.06694e-05	0.000309528	--	--	--	--
Unigene43917_All	336	0	17	0	2.9581	11.5305	Up	9.09644e-06	4.61642e-05	--	--	--	--
Unigene42075_All	337	0	17	0	2.9494	11.5262	Up	9.09644e-06	4.61838e-05	cytochrome oxidase subunit 2 [Micromonas pusilla CCMP1545]	Cytochrome c oxidase subunit 2 OS=Oenothera berteriana GN=COX2 PE=3 SV=3	Heme/copper-type cytochrome/quinol oxidases, subunit 2	cytochrome c oxidase subunit 2
Unigene43134_All	258	0	13	0	2.946	11.5245	Up	0.000139965	0.000580937	--	--	--	--
Unigene41923_All	278	0	14	0	2.9444	11.5238	Up	7.06694e-05	0.000309401	PREDICTED: high mobility group B protein 13-like [Vitis vinifera]	High mobility group B protein 6 OS=Arabidopsis thaliana GN=HMGB6 PE=2 SV=1	--	--
Unigene8615_All	616	0	31	0	2.9423	11.5227	Up	6.3659e-10	4.97771e-09	--	--	--	--
CL2176.Contig1_All	577	0	29	0	2.9385	11.5209	Up	2.49708e-09	1.85962e-08	--	--	--	--
Unigene5490_All	538	0	27	0	2.9342	11.5188	Up	9.79504e-09	6.93279e-08	--	--	--	--
Unigene42041_All	280	0	14	0	2.9233	11.5134	Up	7.06694e-05	0.000309358	PREDICTED: ABC transporter G family member 2-like [Glycine max]	ABC transporter G family member 20 OS=Arabidopsis thaliana GN=ABCG20 PE=2 SV=1	--	U4/U6 small nuclear ribonucleoprotein PRP3
Unigene24018_All	300	0	15	0	2.9233	11.5134	Up	3.56816e-05	0.000164029	--	--	--	--
Unigene44043_All	321	0	16	0	2.9142	11.5089	Up	1.8016e-05	8.70987e-05	--	--	--	--
Unigene41919_All	281	0	14	0	2.9129	11.5082	Up	7.06694e-05	0.000309542	--	--	--	--
Unigene33678_All	343	0	17	0	2.8978	11.5007	Up	9.09644e-06	4.61545e-05	PREDICTED: pleiotropic drug resistance protein 2-like [Solanum lycopersicum]	Pleiotropic drug resistance protein 2 OS=Nicotiana plumbaginifolia GN=PDR2 PE=2 SV=1	ABC-type multidrug transport system, permease component	U4/U6 small nuclear ribonucleoprotein PRP3
CL2441.Contig8_All	666	0	33	0	2.897	11.5003	Up	1.62288e-10	1.33106e-09	PREDICTED: ABC transporter C family member 10-like [Vitis vinifera]	ABC transporter C family member 10 OS=Arabidopsis thaliana GN=ABCC10 PE=2 SV=2	ABC-type multidrug transport system, ATPase and permease components	ATP-binding cassette, subfamily C (CFTR/MRP), member 2
Unigene21047_All	587	0	29	0	2.8885	11.4961	Up	2.49708e-09	1.85947e-08	--	--	--	--
Unigene43616_All	304	0	15	0	2.8849	11.4943	Up	3.56816e-05	0.000164178	hypothetical protein CHLREDRAFT_192466 [Chlamydomonas reinhardtii] >gi|158274612|gb|EDP00393.1| predicted protein [Chlamydomonas reinhardtii]	Synaptotagmin-5 OS=Arabidopsis thaliana GN=SYT5 PE=2 SV=1	--	--
CL1239.Contig2_All	325	0	16	0	2.8784	11.4911	Up	1.8016e-05	8.72306e-05	--	--	--	--
Unigene29020_All	632	0	31	0	2.8678	11.4857	Up	6.3659e-10	4.97812e-09	PREDICTED: probable galacturonosyltransferase-like 2-like [Fragaria vesca subsp. vesca]	Probable galacturonosyltransferase-like 1 OS=Arabidopsis thaliana GN=GATL1 PE=2 SV=1	DNA-directed RNA polymerase, beta' subunit/160 kD subunit	DNA-directed RNA polymerase II subunit RPB1 [EC:2.7.7.6]
CL1374.Contig1_All	531	0	26	0	2.8628	11.4832	Up	1.93996e-08	1.33658e-07	predicted protein [Micromonas sp. RCC299] >gi|226519010|gb|ACO65001.1| predicted protein [Micromonas sp. RCC299]	Proline-rich receptor-like protein kinase PERK8 OS=Arabidopsis thaliana GN=PERK8 PE=1 SV=1	Predicted phosphatase/phosphohexomutase	--
Unigene44146_All	286	0	14	0	2.862	11.4828	Up	7.06694e-05	0.00030957	PREDICTED: cytochrome P450 716B1-like [Cucumis sativus]	Taxoid 14-beta-hydroxylase OS=Taxus cuspidata PE=1 SV=1	--	ent-kaurenoic acid hydroxylase [EC:1.14.13.79]
Unigene19477_All	327	0	16	0	2.8608	11.4822	Up	1.8016e-05	8.71778e-05	--	--	--	--
Unigene43693_All	450	0	22	0	2.8584	11.481	Up	2.98496e-07	1.82982e-06	--	--	--	--
Unigene45037_All	266	0	13	0	2.8574	11.4805	Up	0.000139965	0.000580836	--	--	--	--
Unigene44284_All	266	0	13	0	2.8574	11.4805	Up	0.000139965	0.000580761	--	--	--	--
Unigene43602_All	266	0	13	0	2.8574	11.4805	Up	0.000139965	0.000580459	hypothetical protein Gasu_44470 [Galdieria sulphuraria]	Anther-specific protein SF18 (Fragment) OS=Helianthus annuus PE=2 SV=1	ABC-type transport system involved in resistance to organic solvents, periplasmic component	pre-mRNA-processing factor 40
CL7966.Contig1_All	676	0	33	0	2.8541	11.4788	Up	1.62288e-10	1.33151e-09	unnamed protein product [Vitis vinifera]	(-)-germacrene D synthase OS=Vitis vinifera GN=VIT_19s0014g04930 PE=1 SV=1	--	valencene synthase [EC:4.2.3.73]
Unigene3044_All	267	0	13	0	2.8467	11.4751	Up	0.000139965	0.000580485	--	--	--	--
Unigene43478_All	411	0	20	0	2.8451	11.4743	Up	1.17088e-06	6.72182e-06	ribosomal protein L17 component of cytosolic 80S ribosome and 60S large subunit [Coccomyxa subellipsoidea C-169]	60S ribosomal protein L17-1 OS=Arabidopsis thaliana GN=RPL17A PE=1 SV=1	Ribosomal protein L22	large subunit ribosomal protein L17e
Unigene3132_All	352	0	17	0	2.8237	11.4634	Up	9.09644e-06	4.61471e-05	--	--	--	--
Unigene44205_All	270	0	13	0	2.8151	11.459	Up	0.000139965	0.00058149	PREDICTED: laccase-11-like [Vitis vinifera] >gi|297741607|emb|CBI32739.3| unnamed protein product [Vitis vinifera]	Laccase-11 OS=Arabidopsis thaliana GN=LAC11 PE=2 SV=1	--	--
Unigene41667_All	291	0	14	0	2.8128	11.4578	Up	7.06694e-05	0.000309006	--	--	--	--
Unigene44307_All	354	0	17	0	2.8077	11.4552	Up	9.09644e-06	4.61618e-05	--	--	--	--
Unigene42186_All	418	0	20	0	2.7974	11.4499	Up	1.17088e-06	6.72665e-06	PREDICTED: proline-rich receptor-like protein kinase PERK15-like isoform 2 [Glycine max]	Vegetative cell wall protein gp1 OS=Chlamydomonas reinhardtii GN=GP1 PE=2 SV=1	Dehydrogenases with different specificities (related to short-chain alcohol dehydrogenases)	RNA-binding protein with serine-rich domain 1
Unigene43881_All	418	0	20	0	2.7974	11.4499	Up	1.17088e-06	6.72262e-06	--	--	--	--
Unigene44810_All	272	0	13	0	2.7944	11.4483	Up	0.000139965	0.000581339	--	--	--	--
Unigene44364_All	293	0	14	0	2.7936	11.4479	Up	7.06694e-05	0.000309274	--	--	--	--
Unigene43904_All	900	0	43	0	2.7934	11.4478	Up	1.74752e-13	1.75249e-12	Methyltransferase [Ectocarpus siliculosus]	--	Predicted methyltransferase (contains TPR repeat)	--
Unigene44273_All	294	0	14	0	2.7841	11.443	Up	7.06694e-05	0.000309443	PREDICTED: probable peptide/nitrate transporter At2g40460-like [Glycine max]	Probable peptide/nitrate transporter At2g40460 OS=Arabidopsis thaliana GN=At2g40460 PE=2 SV=2	--	solute carrier family 15 (peptide/histidine transporter), member 3/4
Unigene31541_All	378	0	18	0	2.7841	11.443	Up	4.59288e-06	2.43606e-05	unnamed protein product [Vitis vinifera]	DNA replication licensing factor MCM3 homolog 3 OS=Zea mays GN=ROA3 PE=2 SV=1	--	minichromosome maintenance protein 3
Unigene42219_All	336	0	16	0	2.7841	11.443	Up	1.8016e-05	8.70855e-05	--	--	--	--
Unigene10270_All	463	0	22	0	2.7781	11.4399	Up	2.98496e-07	1.83029e-06	--	--	--	--
Unigene42176_All	379	0	18	0	2.7768	11.4392	Up	4.59288e-06	2.43808e-05	unnamed protein product [Vitis vinifera]	Lipid transfer-like protein VAS OS=Arabidopsis thaliana GN=VAS PE=2 SV=1	--	origin recognition complex subunit 3
Unigene43899_All	274	0	13	0	2.774	11.4378	Up	0.000139965	0.000580284	--	--	--	--
Unigene42066_All	422	0	20	0	2.7709	11.4361	Up	1.17088e-06	6.72021e-06	hypothetical protein PHYSODRAFT_341905 [Phytophthora sojae]	--	--	--
Unigene43658_All	466	0	22	0	2.7602	11.4306	Up	2.98496e-07	1.82935e-06	hypothetical protein THAOC_33734 [Thalassiosira oceanica]	--	--	--
Unigene13213_All	297	0	14	0	2.756	11.4284	Up	7.06694e-05	0.000308964	predicted protein [Populus trichocarpa] >gi|222868921|gb|EEF06052.1| predicted protein [Populus trichocarpa]	--	--	kinesin family member 22
Unigene44252_All	383	0	18	0	2.7478	11.4241	Up	4.59288e-06	2.43673e-05	--	--	--	--
Unigene43861_All	298	0	14	0	2.7468	11.4235	Up	7.06694e-05	0.000308921	--	--	--	--
Unigene43772_All	725	0	34	0	2.7419	11.421	Up	8.19408e-11	6.88067e-10	--	--	--	--
Unigene42054_All	342	0	16	0	2.7353	11.4175	Up	1.8016e-05	8.71162e-05	--	--	--	--
Unigene13716_All	386	0	18	0	2.7264	11.4128	Up	4.59288e-06	2.43835e-05	--	--	--	--
Unigene43810_All	365	0	17	0	2.7231	11.411	Up	9.09644e-06	4.61593e-05	cytochrome P450 [Populus trichocarpa] >gi|222844361|gb|EEE81908.1| cytochrome P450 [Populus trichocarpa]	Cytochrome P450 98A1 OS=Sorghum bicolor GN=CYP98A1 PE=2 SV=1	Cytochrome P450	flavonoid 3'-monooxygenase [EC:1.14.13.21]
Unigene22990_All	774	0	36	0	2.7194	11.4091	Up	2.08894e-11	1.83005e-10	PREDICTED: trans-2,3-enoyl-CoA reductase-like [Glycine max]	Steroid 5-alpha-reductase DET2 OS=Gossypium hirsutum GN=DET2 PE=1 SV=1	--	enoyl reductase [EC:1.3.1.-]
CL2441.Contig5_All	561	0	26	0	2.7097	11.4039	Up	1.93996e-08	1.3362e-07	PREDICTED: ABC transporter C family member 10-like [Fragaria vesca subsp. vesca]	ABC transporter C family member 10 OS=Arabidopsis thaliana GN=ABCC10 PE=2 SV=2	ABC-type multidrug transport system, ATPase and permease components	--
Unigene43888_All	281	0	13	0	2.7049	11.4014	Up	0.000139965	0.000580535	--	--	--	--
Unigene6582_All	477	0	22	0	2.6966	11.3969	Up	2.98496e-07	1.83064e-06	oxidoreductase [Ipomoea batatas]	Feruloyl CoA ortho-hydroxylase 1 OS=Arabidopsis thaliana GN=F6'H1 PE=1 SV=1	Isopenicillin N synthase and related dioxygenases
Unigene44253_All	348	0	16	0	2.6881	11.3924	Up	1.8016e-05	8.7169e-05	RecName: Full=CASP-like protein 1	CASP-like protein 1 OS=Malus domestica PE=2 SV=1	--	--
Unigene44110_All	305	0	14	0	2.6837	11.39	Up	7.06694e-05	0.000309316	--	--	--	--
Unigene43481_All	327	0	15	0	2.682	11.3891	Up	3.56816e-05	0.000164273	--	--	--	--
Unigene41299_All	438	0	20	0	2.6697	11.3825	Up	1.17088e-06	6.72061e-06	--	--	--	--
Unigene44134_All	285	0	13	0	2.6669	11.3809	Up	0.000139965	0.000580133	--	--	--	--
CL4527.Contig4_All	331	0	15	0	2.6495	11.3715	Up	3.56816e-05	0.00016417	ATP synthase F0 subunit c [Dictyota dichotoma] >gi|45925693|gb|AAS79074.1| ATPase subunit 9 (mitochondrion) [Dictyota dichotoma]	ATP synthase subunit 9, mitochondrial OS=Solanum tuberosum GN=ATP9 PE=2 SV=1	F0F1-type ATP synthase, subunit c/Archaeal/vacuolar-type H+-ATPase, subunit K	F-type H+-transporting ATPase subunit c [EC:3.6.3.14]
CL10977.Contig2_All	332	0	15	0	2.6416	11.3672	Up	3.56816e-05	0.000164131	--	--	--	--
Unigene42612_All	310	0	14	0	2.6404	11.3665	Up	7.06694e-05	0.0003095	--	--	--	--
Unigene43776_All	310	0	14	0	2.6404	11.3665	Up	7.06694e-05	0.000308935	--	--	--	--
Unigene43926_All	355	0	16	0	2.6351	11.3636	Up	1.8016e-05	8.72174e-05	--	--	--	--
Unigene41490_All	311	0	14	0	2.6319	11.3619	Up	7.06694e-05	0.00030933	--	--	--	--
Unigene44305_All	445	0	20	0	2.6277	11.3596	Up	1.17088e-06	6.71981e-06	--	--	--	--
Unigene52331_All	358	0	16	0	2.613	11.3515	Up	1.8016e-05	8.71954e-05	--	--	--	--
Unigene42274_All	291	0	13	0	2.6119	11.3509	Up	0.000139965	0.000580108	PREDICTED: TPR repeat-containing thioredoxin TTL1-like [Glycine max]	TPR repeat-containing thioredoxin TTL4 OS=Arabidopsis thaliana GN=TTL4 PE=2 SV=1	FOG: TPR repeat	stress-induced-phosphoprotein 1
CL7086.Contig1_All	314	0	14	0	2.6068	11.3481	Up	7.06694e-05	0.000309231	PREDICTED: cytochrome P450 86B1-like [Solanum lycopersicum]	Cytochrome P450 86B1 OS=Arabidopsis thaliana GN=CYP86B1 PE=2 SV=1	--	cytochrome P450, family 86, subfamily B, polypeptide 1 (fatty acid omega-hydroxylase) [EC:1.14.-.-]
Unigene33803_All	337	0	15	0	2.6024	11.3456	Up	3.56816e-05	0.00016421	--	--	--	--
Unigene43971_All	293	0	13	0	2.5941	11.341	Up	0.000139965	0.00058056	--	--	--	--
Unigene42290_All	361	0	16	0	2.5913	11.3395	Up	1.8016e-05	8.71602e-05	--	--	--	--
Unigene33534_All	294	0	13	0	2.5853	11.3361	Up	0.000139965	0.000581264	--	--	--	--
Unigene44349_All	430	0	19	0	2.5834	11.3351	Up	2.31898e-06	1.28247e-05	--	--	--	--
Unigene44901_All	295	0	13	0	2.5765	11.3312	Up	0.000139965	0.00058051	predicted protein [Populus trichocarpa] >gi|222852193|gb|EEE89740.1| predicted protein [Populus trichocarpa]	Piriformospora indica-insensitive protein 2 OS=Arabidopsis thaliana GN=PII-2 PE=2 SV=1	--	somatic embryogenesis receptor kinase 4 [EC:2.7.10.1 2.7.11.1]
Unigene29909_All	319	0	14	0	2.5659	11.3252	Up	7.06694e-05	0.000309641	PREDICTED: uncharacterized protein LOC100246465, partial [Vitis vinifera]	--	--	--
Unigene43595_All	319	0	14	0	2.5659	11.3252	Up	7.06694e-05	0.000309189	cysteine protease, putative [Ricinus communis] >gi|223529264|gb|EEF31236.1| cysteine protease, putative [Ricinus communis]	Fruit bromelain OS=Ananas comosus PE=1 SV=1	--	cathepsin L [EC:3.4.22.15]
Unigene45239_All	319	0	14	0	2.5659	11.3252	Up	7.06694e-05	0.000308907	PREDICTED: hyoscyamine 6-dioxygenase-like [Solanum lycopersicum]	Hyoscyamine 6-dioxygenase OS=Hyoscyamus niger GN=H6H PE=1 SV=1	--	naringenin 3-dioxygenase [EC:1.14.11.9]
Unigene13492_All	298	0	13	0	2.5506	11.3166	Up	0.000139965	0.000580635	--	--	--	--
Unigene44472_All	299	0	13	0	2.542	11.3117	Up	0.000139965	0.000580033	--	--	--	--
Unigene30373_All	416	0	18	0	2.5298	11.3048	Up	4.59288e-06	2.43552e-05	steroid monooxygenase [Cyanidioschyzon merolae strain 10D]	--	Predicted flavoprotein involved in K+ transport	histone arginine demethylase JMJD6 [EC:1.14.11.-]
Unigene44704_All	302	0	13	0	2.5168	11.2974	Up	0.000139965	0.000579983	hypothetical protein PHYSODRAFT_341905 [Phytophthora sojae]	--	--	--
Unigene44278_All	374	0	16	0	2.5012	11.2884	Up	1.8016e-05	8.7125e-05	--	--	--	--
CL8859.Contig2_All	304	0	13	0	2.5002	11.2878	Up	0.000139965	0.000581088	--	--	--	--
Unigene13505_All	351	0	15	0	2.4986	11.2869	Up	3.56816e-05	0.000164052	hypothetical protein PRUPE_ppa015651mg [Prunus persica]	--	--	--
CL5056.Contig3_All	353	0	15	0	2.4844	11.2787	Up	3.56816e-05	0.000164281	heat shock protein 90 [Ageratina adenophora]	Heat shock cognate protein 80 OS=Solanum lycopersicum GN=HSC80 PE=2 SV=1	Molecular chaperone, HSP90 family	molecular chaperone HtpG
Unigene44353_All	424	0	18	0	2.4821	11.2773	Up	4.59288e-06	2.43822e-05	RecName: Full=Formin-like protein 13; Short=AtFH13	Formin-like protein 13 OS=Arabidopsis thaliana GN=FH13 PE=2 SV=3	--	RNA polymerase II-associated factor 1
Unigene43239_All	430	0	18	0	2.4474	11.257	Up	4.59288e-06	2.437e-05	hypothetical protein SORBIDRAFT_08g017480 [Sorghum bicolor] >gi|241944017|gb|EES17162.1| hypothetical protein SORBIDRAFT_08g017480 [Sorghum bicolor]	ENHANCER OF AG-4 protein 2 OS=Arabidopsis thaliana GN=HUA2 PE=2 SV=1	--	phospholipase D [EC:3.1.4.4]
Unigene44245_All	335	0	14	0	2.4434	11.2547	Up	7.06694e-05	0.000308865	--	--	--	--
Unigene29490_All	455	0	19	0	2.4415	11.2536	Up	2.31898e-06	1.28173e-05	hypothetical protein MTR_5g076600 [Medicago truncatula] >gi|355517481|gb|AES99104.1| hypothetical protein MTR_5g076600 [Medicago truncatula]	--	--	--
Unigene12791_All	527	0	22	0	2.4407	11.2531	Up	2.98496e-07	1.83099e-06	PREDICTED: vacuolar iron transporter homolog 4-like [Solanum lycopersicum]	Vacuolar iron transporter homolog 4 OS=Arabidopsis thaliana GN=At3g43660 PE=2 SV=1	Uncharacterized membrane protein	phospholipase D [EC:3.1.4.4]
Unigene43854_All	433	0	18	0	2.4305	11.247	Up	4.59288e-06	2.43741e-05	--	--	--	--
CL7702.Contig2_All	506	0	21	0	2.4265	11.2447	Up	5.91188e-07	3.49969e-06	similar to hedgehog protein [Cyanidioschyzon merolae strain 10D]	Proline-rich receptor-like protein kinase PERK10 OS=Arabidopsis thaliana GN=PERK10 PE=1 SV=2	Molecular chaperone	DNA polymerase eta subunit [EC:2.7.7.7]
CL3437.Contig1_All	458	0	19	0	2.4255	11.2441	Up	2.31898e-06	1.28202e-05	--	--	--	--
Unigene1180_All	314	0	13	0	2.4206	11.2411	Up	0.000139965	0.000580359	--	--	--	--
Unigene33733_All	339	0	14	0	2.4145	11.2375	Up	7.06694e-05	0.000309627	--	--	--	--
CL251.Contig3_All	340	0	14	0	2.4074	11.2333	Up	7.06694e-05	0.000309373	PREDICTED: uncharacterized protein LOC100268048 [Vitis vinifera]	Classical arabinogalactan protein 5 OS=Arabidopsis thaliana GN=AGP5 PE=2 SV=2	--	--
Unigene44665_All	365	0	15	0	2.4027	11.2304	Up	3.56816e-05	0.000164194	--	--	--	--
Unigene45222_All	341	0	14	0	2.4004	11.2291	Up	7.06694e-05	0.000309471	component of cytosolic 80S ribosome and 60S large subunit [Volvox carteri f. nagariensis] >gi|300268240|gb|EFJ52421.1| component of cytosolic 80S ribosome and 60S large subunit [Volvox carteri f. nagariensis]	60S ribosomal protein L32-1 OS=Arabidopsis thaliana GN=RPL32A PE=2 SV=2	Ribosomal protein L32E	large subunit ribosomal protein L32e
Unigene44367_All	489	0	20	0	2.3913	11.2236	Up	1.17088e-06	6.72343e-06	cytochrome c oxidase subunit I [Lingulodinium polyedrum]	Cytochrome c oxidase subunit 1 OS=Prototheca wickerhamii GN=COX1 PE=3 SV=1	Heme/copper-type cytochrome/quinol oxidases, subunit 1	cytochrome c oxidase subunit 1 [EC:1.9.3.1]
Unigene43963_All	367	0	15	0	2.3896	11.2226	Up	3.56816e-05	0.000164265	hypothetical protein ZEAMMB73_186177 [Zea mays]	Putative membrane protein ycf1 OS=Cucumis sativus GN=ycf1-A PE=3 SV=2	--	--
Unigene14262_All	345	0	14	0	2.3726	11.2123	Up	7.06694e-05	0.000309302	--	--	--	--
Unigene44240_All	372	0	15	0	2.3575	11.203	Up	3.56816e-05	0.000164044	--	--	--	--
Unigene44663_All	422	0	17	0	2.3553	11.2017	Up	9.09644e-06	4.61764e-05	--	--	--	--
Unigene44510_All	324	0	13	0	2.3459	11.1959	Up	0.000139965	0.000580811	--	--	--	--
Unigene2756_All	352	0	14	0	2.3254	11.1833	Up	7.06694e-05	0.000309175	--	--	--	--
Unigene44972_All	352	0	14	0	2.3254	11.1833	Up	7.06694e-05	0.000309034	--	--	--	--
Unigene13619_All	605	0	24	0	2.3193	11.1795	Up	7.60968e-08	4.96233e-07	suppressor of actin, putative [Ricinus communis] >gi|223528213|gb|EEF30272.1| suppressor of actin, putative [Ricinus communis]	--	--	--
Unigene43809_All	328	0	13	0	2.3173	11.1782	Up	0.000139965	0.000580309	predicted protein [Hordeum vulgare subsp. vulgare]	ADP,ATP carrier protein 3, mitochondrial OS=Arabidopsis thaliana GN=AAC3 PE=1 SV=1	--	solute carrier family 25 (mitochondrial adenine nucleotide translocator), member 4/5/6/31
Unigene44344_All	329	0	13	0	2.3102	11.1738	Up	0.000139965	0.000581239	--	--	--	--
Unigene20287_All	431	0	17	0	2.3061	11.1712	Up	9.09644e-06	4.6152e-05	--	--	--	--
Unigene44634_All	356	0	14	0	2.2992	11.1669	Up	7.06694e-05	0.000309556	60S ribosomal protein L21 [Elaeis guineensis]	60S ribosomal protein L21-2 OS=Arabidopsis thaliana GN=RPL21E PE=2 SV=1	Ribosomal protein L21E	large subunit ribosomal protein L21e
CL7615.Contig1_All	484	0	19	0	2.2952	11.1644	Up	2.31898e-06	1.28143e-05	cellulase [Pyrocystis lunula]	--	--	--
Unigene9446_All	385	0	15	0	2.2779	11.1535	Up	3.56816e-05	0.000164257	--	--	--	--
Unigene2665_All	334	0	13	0	2.2756	11.152	Up	0.000139965	0.00058139	PREDICTED: uncharacterized protein LOC101253821 [Solanum lycopersicum]	Uncharacterized protein At5g39865 OS=Arabidopsis thaliana GN=At5g39865 PE=1 SV=1	--	--
Unigene45287_All	334	0	13	0	2.2756	11.152	Up	0.000139965	0.00058066	predicted protein [Hordeum vulgare subsp. vulgare]	Acetate--CoA ligase ACS, chloroplastic/glyoxysomal OS=Arabidopsis thaliana GN=ACS PE=1 SV=1	Acyl-coenzyme A synthetases/AMP-(fatty) acid ligases	acetyl-CoA synthetase [EC:6.2.1.1]
CL8305.Contig2_All	493	0	19	0	2.2533	11.1378	Up	2.31898e-06	1.28261e-05	flavone synthase II [Hieracium pilosella]	Licodione synthase OS=Glycyrrhiza echinata GN=CYP93B1 PE=1 SV=2	Cytochrome P450	cytochrome P450, family 93, subfamily A, polypeptide 1 (3,9-dihydroxypterocarpan 6a-monooxygenase) [EC:1.14.13.28]
Unigene13989_All	655	0	25	0	2.2315	11.1238	Up	3.8422e-08	2.57575e-07	transcription factor CPC [Arabidopsis thaliana] >gi|75317955|sp|O22059.1|CPC_ARATH RecName: Full=Transcription factor CPC; AltName: Full=Protein CAPRICE >gi|2346966|dbj|BAA21917.1| CPC [Arabidopsis thaliana] >gi|18491257|gb|AAL69453.1| At2g46410/F11C10.10 [Arabidopsis thaliana] >gi|41618962|gb|AAS09991.1| MYB transcription factor [Arabidopsis thaliana] >gi|330255597|gb|AEC10691.1| transcription f…	Transcription factor CPC OS=Arabidopsis thaliana GN=CPC PE=1 SV=1	--	myb proto-oncogene protein, plant
Unigene44827_All	420	0	16	0	2.2273	11.1211	Up	1.8016e-05	8.72526e-05	hypothetical protein PHYSODRAFT_341906 [Phytophthora sojae]	--	--	--
Unigene20086_All	345	0	13	0	2.2031	11.1053	Up	0.000139965	0.000580786	--	--	--	--
CL6156.Contig2_All	426	0	16	0	2.1959	11.1006	Up	1.8016e-05	8.71118e-05	--	--	--	--
Unigene44371_All	401	0	15	0	2.187	11.0947	Up	3.56816e-05	0.000164013	predicted protein [Populus trichocarpa] >gi|222863919|gb|EEF01050.1| predicted protein [Populus trichocarpa]	Protein PLANT CADMIUM RESISTANCE 12 OS=Arabidopsis thaliana GN=PCR12 PE=2 SV=2	--	--
Unigene41626_All	352	0	13	0	2.1593	11.0763	Up	0.000139965	0.000581113	--	--	--	--
Unigene8303_All	1031	0	38	0	2.1549	11.0734	Up	5.32542e-12	4.85524e-11	conserved hypothetical protein [Ricinus communis] >gi|223545914|gb|EEF47417.1| conserved hypothetical protein [Ricinus communis]	Bidirectional sugar transporter N3 OS=Medicago truncatula GN=N3 PE=2 SV=1	--	solute carrier family 50 (sugar transporter)
Unigene29679_All	407	0	15	0	2.1548	11.0733	Up	3.56816e-05	0.000164021	hypothetical protein PRUPE_ppa010996mg [Prunus persica]	Vacuolar iron transporter homolog 1 OS=Arabidopsis thaliana GN=At1g21140 PE=2 SV=1	Uncharacterized membrane protein	--
Unigene26178_All	625	0	23	0	2.1516	11.0712	Up	1.50714e-07	9.54015e-07	--	--	--	--
Unigene45438_All	359	0	13	0	2.1172	11.0479	Up	0.000139965	0.000580585	--	--	--	--
Unigene26309_All	442	0	16	0	2.1164	11.0474	Up	1.8016e-05	8.71426e-05	--	--	--	--
Unigene53216_All	390	0	14	0	2.0988	11.0353	Up	7.06694e-05	0.00030902	PREDICTED: ABC transporter C family member 10-like [Vitis vinifera]	ABC transporter C family member 10 OS=Arabidopsis thaliana GN=ABCC10 PE=2 SV=2	--	--
CL4369.Contig1_All	365	0	13	0	2.0824	11.024	Up	0.000139965	0.000580962	--	--	--	--
Unigene45028_All	571	0	20	0	2.0479	10.9999	Up	1.17088e-06	6.72222e-06	hypothetical protein PHYSODRAFT_341906 [Phytophthora sojae]	--	--	--
Unigene52091_All	514	0	18	0	2.0475	10.9996	Up	4.59288e-06	2.43903e-05	Xyloglucan galactosyltransferase KATAMARI1, putative [Ricinus communis] >gi|223550008|gb|EEF51495.1| Xyloglucan galactosyltransferase KATAMARI1, putative [Ricinus communis]	Xyloglucan galactosyltransferase KATAMARI1 homolog OS=Oryza sativa subsp. japonica GN=Os03g0144800 PE=2 SV=1	--	--
CL3488.Contig2_All	858	0	30	0	2.0443	10.9974	Up	1.2608e-09	9.62404e-09	--	--	--	--
CL4394.Contig1_All	403	0	14	0	2.0311	10.988	Up	7.06694e-05	0.000309217	--	--	--	--
Unigene6531_All	380	0	13	0	2.0002	10.9659	Up	0.000139965	0.000580158	thaumatin-like protein 1 [Prunus persica]	Pathogenesis-related protein 5 OS=Arabidopsis thaliana GN=At1g75040 PE=1 SV=1	--	--
Unigene45144_All	386	0	13	0	1.9691	10.9433	Up	0.000139965	0.000580334	--	--	--	--
Unigene16763_All	476	0	16	0	1.9653	10.9405	Up	1.8016e-05	8.71646e-05	--	--	--	--
Unigene54530_All	389	0	13	0	1.9539	10.9321	Up	0.000139965	0.000581037	hypothetical protein PRUPE_ppa005488mg [Prunus persica]	Phenolic glucoside malonyltransferase 1 OS=Arabidopsis thaliana GN=PMAT1 PE=1 SV=1	--	agmatine coumaroyltransferase [EC:2.3.1.64 2.3.1.-]
Unigene15153_All	453	0	15	0	1.936	10.9189	Up	3.56816e-05	0.000164186	Putative methyltransferase family protein [Solanum demissum]	--	--	--
CL7837.Contig1_All	454	0	15	0	1.9317	10.9157	Up	3.56816e-05	0.000163989	--	--	--	--
Unigene42901_All	425	0	14	0	1.926	10.9114	Up	7.06694e-05	0.00030895	--	--	--	--
Unigene52080_All	520	0	17	0	1.9114	10.9004	Up	9.09644e-06	4.61423e-05	PREDICTED: auxin-induced protein 5NG4-like [Fragaria vesca subsp. vesca]	WAT1-related protein At4g16620 OS=Arabidopsis thaliana GN=At4g16620 PE=2 SV=1	--	--
CL5650.Contig1_All	992	0	32	0	1.886	10.8811	Up	3.2142e-10	2.57329e-09	unnamed protein product [Vitis vinifera]	--	--	--
CL1415.Contig2_All	1132	0	36	0	1.8594	10.8606	Up	2.08894e-11	1.82955e-10	psi14B protein [Solanum lycopersicum]	Inorganic pyrophosphatase 1 OS=Arabidopsis thaliana GN=PS2 PE=1 SV=1	--	pyridoxal phosphate phosphatase PHOSPHO2 [EC:3.1.3.74]
CL4885.Contig2_All	483	0	15	0	1.8157	10.8263	Up	3.56816e-05	0.000164005	--	--	--	--
Unigene46987_All	419	0	13	0	1.814	10.825	Up	0.000139965	0.000581289	--	--	--	--
Unigene13849_All	420	0	13	0	1.8097	10.8215	Up	0.000139965	0.000580987	--	--	--	--
Unigene52969_All	517	0	16	0	1.8094	10.8213	Up	1.8016e-05	8.71031e-05	--	--	--	--
Unigene13693_All	618	0	19	0	1.7975	10.8118	Up	2.31898e-06	1.28128e-05	predicted protein [Populus trichocarpa] >gi|222860995|gb|EEE98537.1| predicted protein [Populus trichocarpa]	Transcription factor ATR2 OS=Arabidopsis thaliana GN=ATR2 PE=1 SV=1	--	transcription factor MYC2
CL1997.Contig1_All	529	0	16	0	1.7684	10.7882	Up	1.8016e-05	8.72482e-05	--	--	--	--
CL1685.Contig2_All	430	0	13	0	1.7676	10.7876	Up	0.000139965	0.000580409	PREDICTED: 125 kDa kinesin-related protein [Vitis vinifera]	--	--	kinesin family member 11
Unigene22899_All	472	0	14	0	1.7342	10.7601	Up	7.06694e-05	0.000309514	Proline-rich protein [Medicago truncatula] >gi|355483329|gb|AES64532.1| Proline-rich protein [Medicago truncatula]	Proline-rich receptor-like protein kinase PERK10 OS=Arabidopsis thaliana GN=PERK10 PE=1 SV=2	Uncharacterized protein conserved in bacteria	solute carrier family 39 (zinc transporter), member 1/2/3
CL2006.Contig3_All	717	0	21	0	1.7124	10.7418	Up	5.91188e-07	3.49818e-06	--	--	--	--
Unigene22926_All	454	0	13	0	1.6742	10.7093	Up	0.000139965	0.000580058	putative glycine-rich RNA-binding protein [Dianthus caryophyllus]	Glycine-rich RNA-binding protein blt801 OS=Hordeum vulgare GN=blt801 PE=1 SV=1	Opacity protein and related surface antigens	heterogeneous nuclear ribonucleoprotein A1/A3
CL9860.Contig3_All	499	0	14	0	1.6403	10.6797	Up	7.06694e-05	0.000308978	PREDICTED: uncharacterized protein LOC100267228 [Vitis vinifera]	--	--	RING finger and CHY zinc finger domain-containing protein 1 [EC:6.3.2.19]
Unigene15583_All	841	0	23	0	1.599	10.643	Up	1.50714e-07	9.5389e-07	--	--	--	--
Unigene29809_All	1439	0	39	0	1.5846	10.6299	Up	2.68886e-12	2.49994e-11	auxin efflux carrier component [Populus trichocarpa] >gi|222839238|gb|EEE77589.1| auxin efflux carrier component [Populus trichocarpa]	Probable auxin efflux carrier component 6 OS=Oryza sativa subsp. japonica GN=PIN6 PE=2 SV=1	Predicted permeases	auxin efflux carrier family
CL5290.Contig2_All	599	0	16	0	1.5617	10.6089	Up	1.8016e-05	8.71822e-05	--	--	--	--
CL3379.Contig3_All	820	0	21	0	1.4973	10.5481	Up	5.91188e-07	3.4971e-06	RecName: Full=CASP-like protein VIT_19s0090g00570	CASP-like protein VIT_19s0090g00570 OS=Vitis vinifera GN=VIT_19s0090g00570 PE=2 SV=1	--	--
CL6654.Contig2_All	956	0	24	0	1.4678	10.5194	Up	7.60968e-08	4.95862e-07	protein translocase, putative [Ricinus communis] >gi|223541518|gb|EEF43067.1| protein translocase, putative [Ricinus communis]	Outer envelope pore protein 16-2, chloroplastic OS=Arabidopsis thaliana GN=OEP162 PE=1 SV=1	--	--
CL4303.Contig3_All	687	0	17	0	1.4468	10.4986	Up	9.09644e-06	4.61985e-05	--	--	--	--
Unigene22482_All	570	0	14	0	1.436	10.4878	Up	7.06694e-05	0.000309062	hypothetical protein PRUPE_ppa020405mg [Prunus persica]	GDSL esterase/lipase EXL1 OS=Arabidopsis thaliana GN=EXL1 PE=2 SV=1	--	--
Unigene20202_All	542	0	13	0	1.4023	10.4536	Up	0.000139965	0.000580384	hypothetical protein MTR_119s0026 [Medicago truncatula] >gi|355504071|gb|AES85274.1| hypothetical protein MTR_119s0026 [Medicago truncatula]	--	--	--
Unigene51511_All	751	0	18	0	1.4013	10.4526	Up	4.59288e-06	2.43795e-05	PREDICTED: probable cinnamyl alcohol dehydrogenase 1 [Vitis vinifera] >gi|296090439|emb|CBI40258.3| unnamed protein product [Vitis vinifera]	Probable cinnamyl alcohol dehydrogenase 1 OS=Aralia cordata GN=CAD1 PE=2 SV=1	Zn-dependent alcohol dehydrogenases	cinnamyl-alcohol dehydrogenase [EC:1.1.1.195]
Unigene21050_All	565	0	13	0	1.3452	10.3936	Up	0.000139965	0.00058144	--	--	--	--
Unigene19916_All	572	0	13	0	1.3288	10.3759	Up	0.000139965	0.000580736	--	--	--	--
Unigene22931_All	770	0	17	0	1.2908	10.334	Up	9.09644e-06	4.61569e-05	PREDICTED: ethylene-responsive transcription factor ERF023 [Vitis vinifera]	Ethylene-responsive transcription factor ERF023 OS=Arabidopsis thaliana GN=ERF023 PE=2 SV=1	--	EREBP-like factor
Unigene52690_All	599	0	13	0	1.2689	10.3094	Up	0.000139965	0.000580234	hypothetical protein CHLNCDRAFT_19043 [Chlorella variabilis]	--	Uncharacterized protein conserved in bacteria	hypothetical protein
Unigene4495_All	744	0	16	0	1.2573	10.2961	Up	1.8016e-05	8.72394e-05	structure-specific recognition protein, putative [Ricinus communis] >gi|223543484|gb|EEF45015.1| structure-specific recognition protein, putative [Ricinus communis]	FACT complex subunit SSRP1 OS=Arabidopsis thaliana GN=SSRP1 PE=1 SV=2	Chromatin-associated proteins containing the HMG domain	structure-specific recognition protein 1
CL4683.Contig1_All	885	0	19	0	1.2552	10.2937	Up	2.31898e-06	1.28077e-05	predicted protein [Hordeum vulgare subsp. vulgare]	Heat shock protein STI OS=Glycine max GN=STI PE=2 SV=1	FOG: TPR repeat	stress-induced-phosphoprotein 1
CL10946.Contig2_All	701	0	15	0	1.2511	10.289	Up	3.56816e-05	0.000164123	hypothetical protein PRUPE_ppa007678mg [Prunus persica]	Probable cinnamyl alcohol dehydrogenase 9 OS=Arabidopsis thaliana GN=CAD9 PE=2 SV=2	Zn-dependent alcohol dehydrogenases	cinnamyl-alcohol dehydrogenase [EC:1.1.1.195]
CL10827.Contig1_All	997	0	21	0	1.2315	10.2662	Up	5.91188e-07	3.49646e-06	PREDICTED: protein FAR-RED IMPAIRED RESPONSE 1-like [Fragaria vesca subsp. vesca]	--	--	--
Unigene47823_All	786	0	16	0	1.1902	10.217	Up	1.8016e-05	8.7235e-05	--	--	--	--
CL10625.Contig1_All	1134	0	22	0	1.1343	10.1476	Up	2.98496e-07	1.83146e-06	hypothetical protein GUITHDRAFT_67257 [Guillardia theta CCMP2712]	Carboxyvinyl-carboxyphosphonate phosphorylmutase, chloroplastic OS=Arabidopsis thaliana GN=At1g77060 PE=1 SV=2	PEP phosphonomutase and related enzymes	isocitrate lyase [EC:4.1.3.1]
Unigene41449_All	1669	0	31	0	1.086	10.0848	Up	6.3659e-10	4.98055e-09	putative tonoplast intrinsic protein [Camellia sinensis]	Aquaporin TIP4-1 OS=Arabidopsis thaliana GN=TIP4-1 PE=2 SV=1	Glycerol uptake facilitator and related permeases (Major Intrinsic Protein Family)	aquaporin TIP
CL9501.Contig1_All	1198	0	22	0	1.0737	10.0684	Up	2.98496e-07	1.82994e-06	--	--	--	--
Unigene47264_All	793	0	14	0	1.0322	10.0115	Up	7.06694e-05	0.000308992	protein with unknown function [Ricinus communis] >gi|223541610|gb|EEF43159.1| protein with unknown function [Ricinus communis]	Protein MITOFERRINLIKE 1, chloroplastic OS=Arabidopsis thaliana GN=MFL1 PE=2 SV=1	--	solute carrier family 25, member 44
CL9873.Contig1_All	855	0	15	0	1.0257	10.0024	Up	3.56816e-05	0.000164147	Nonspecific lipid-transfer protein A precursor, putative [Ricinus communis] >gi|223543743|gb|EEF45271.1| Nonspecific lipid-transfer protein A precursor, putative [Ricinus communis]	Non-specific lipid-transfer protein-like protein At2g13820 OS=Arabidopsis thaliana GN=At2g13820 PE=1 SV=1	--	--
CL998.Contig3_All	823	0	14	0	0.9946	9.95797	Up	7.06694e-05	0.000309387	ABA 8&apos;-hydroxylase [Citrus sinensis]	Abscisic acid 8'-hydroxylase 2 OS=Arabidopsis thaliana GN=CYP707A2 PE=2 SV=1	Cytochrome P450	(+)-abscisic acid 8'-hydroxylase [EC:1.14.13.93]
CL10979.Contig3_All	941	0	16	0	0.9941	9.95725	Up	1.8016e-05	8.70899e-05	PREDICTED: uncharacterized protein LOC100258452 [Vitis vinifera]	--	--	--
Unigene41447_All	2063	0	35	0	0.9919	9.95405	Up	4.13726e-11	3.54868e-10	putative tonoplast intrinsic protein [Camellia sinensis]	Aquaporin TIP4-1 OS=Arabidopsis thaliana GN=TIP4-1 PE=2 SV=1	Glycerol uptake facilitator and related permeases (Major Intrinsic Protein Family)	aquaporin TIP
CL2248.Contig2_All	1205	0	20	0	0.9704	9.92244	Up	1.17088e-06	6.72303e-06	cytochrome P450, putative [Ricinus communis] >gi|223546063|gb|EEF47566.1| cytochrome P450, putative [Ricinus communis]	Cytochrome P450 71A1 OS=Persea americana GN=CYP71A1 PE=1 SV=2	DNA-directed RNA polymerase, beta' subunit/160 kD subunit	cytochrome P450, family 71, subfamily D, polypeptide 9 (flavonoid 6-hydroxylase) [EC:1.14.13.-]
CL1920.Contig1_All	1043	0	17	0	0.953	9.89633	Up	9.09644e-06	4.61349e-05	--	--	--	--
CL9755.Contig1_All	956	0	15	0	0.9174	9.84141	Up	3.56816e-05	0.000164076	PREDICTED: 14-3-3-like protein GF14 iota-like [Fragaria vesca subsp. vesca]	14-3-3-like protein GF14 iota OS=Arabidopsis thaliana GN=GRF12 PE=2 SV=1	14-3-3 family protein	tyrosine 3-monooxygenase/tryptophan 5-monooxygenase activation protein
CL9402.Contig1_All	877	0	13	0	0.8667	9.75939	Up	0.000139965	0.000580711	--	--	--	--
CL2382.Contig1_All	1442	0	21	0	0.8515	9.73386	Up	5.91188e-07	3.50012e-06	PREDICTED: uncharacterized protein LOC101252458 [Solanum lycopersicum]	--	--	--
Unigene47636_All	929	0	13	0	0.8182	9.67631	Up	0.000139965	0.000581213	unnamed protein product [Vitis vinifera]	--	--	--
CL7208.Contig3_All	1374	0	19	0	0.8085	9.6591	Up	2.31898e-06	1.2818e-05	PREDICTED: GDSL esterase/lipase At1g29670-like [Solanum lycopersicum]	GDSL esterase/lipase At1g29670 OS=Arabidopsis thaliana GN=At1g29670 PE=2 SV=1	--	alpha-L-fucosidase [EC:3.2.1.51]
CL2002.Contig3_All	1382	0	15	0	0.6346	9.3097	Up	3.56816e-05	0.000164107	predicted protein [Populus trichocarpa] >gi|222856840|gb|EEE94387.1| predicted protein [Populus trichocarpa]	Katanin p80 WD40 repeat-containing subunit B1 homolog OS=Arabidopsis thaliana GN=At5g23430 PE=2 SV=3	FOG: WD40 repeat	transcription initiation factor TFIID subunit 5
Unigene17221_All	902	1	625	0.0661	40.5118	9.25948	Up	1.01228e-183	1.03177e-181	--	--	--	--
Unigene15029_All	1293	0	13	0	0.5878	9.19918	Up	0.000139965	0.000581364	PREDICTED: GDSL esterase/lipase EXL3-like [Glycine max]	GDSL esterase/lipase EXL3 OS=Arabidopsis thaliana GN=EXL3 PE=2 SV=1	--	zeta-carotene desaturase [EC:1.3.5.6]
CL5186.Contig2_All	2009	0	20	0	0.582	9.18488	Up	1.17088e-06	6.72383e-06	PREDICTED: polygalacturonase At1g48100-like [Vitis vinifera]	Polygalacturonase At1g48100 OS=Arabidopsis thaliana GN=At1g48100 PE=2 SV=1	Endopolygalacturonase	polygalacturonase [EC:3.2.1.15]
CL7208.Contig4_All	1432	0	14	0	0.5716	9.15886	Up	7.06694e-05	0.00030926	PREDICTED: GDSL esterase/lipase At1g29670-like [Solanum lycopersicum]	GDSL esterase/lipase At1g29670 OS=Arabidopsis thaliana GN=At1g29670 PE=2 SV=1	--	alpha-L-fucosidase [EC:3.2.1.51]
CL299.Contig2_All	2617	1	520	0.0228	11.6174	8.99304	Up	1.22584e-152	1.07275e-150	putative reverse transcriptase [Oryza sativa Japonica Group] >gi|31433076|gb|AAP54636.1| retrotransposon protein, putative, unclassified [Oryza sativa Japonica Group]	Uncharacterized mitochondrial protein AtMg00310 OS=Arabidopsis thaliana GN=AtMg00310 PE=4 SV=1	--	ataxia telangiectasia mutated family protein [EC:2.7.11.1]
CL7497.Contig2_All	1786	0	15	0	0.491	8.93958	Up	3.56816e-05	0.000164296	PREDICTED: squamous cell carcinoma antigen recognized by T-cells 3-like [Vitis vinifera]	--	Pre-mRNA 3'-end processing (cleavage and polyadenylation) factor	pre-mRNA-processing factor 39
CL7041.Contig1_All	1557	0	13	0	0.4882	8.93133	Up	0.000139965	0.000581415	PREDICTED: potassium channel SKOR-like [Vitis vinifera] >gi|297739002|emb|CBI28247.3| unnamed protein product [Vitis vinifera]	Potassium channel SKOR OS=Arabidopsis thaliana GN=SKOR PE=1 SV=1	FOG: Ankyrin repeat	26S proteasome non-ATPase regulatory subunit 10
CL8958.Contig3_All	3251	0	27	0	0.4856	8.92362	Up	9.79504e-09	6.92972e-08	hypothetical protein PRUPE_ppa000782mg [Prunus persica]	4-alpha-glucanotransferase DPE2 OS=Arabidopsis thaliana GN=DPE2 PE=1 SV=1	4-alpha-glucanotransferase	4-alpha-glucanotransferase [EC:2.4.1.25]
CL2833.Contig1_All	1734	0	14	0	0.472	8.88264	Up	7.06694e-05	0.000308893	PREDICTED: transcription factor bHLH130-like [Vitis vinifera]	Transcription factor bHLH130 OS=Arabidopsis thaliana GN=BHLH130 PE=1 SV=1	--	phytochrome-interacting factor 3
CL5186.Contig4_All	2126	0	16	0	0.44	8.78136	Up	1.8016e-05	8.71514e-05	PREDICTED: polygalacturonase At1g48100-like [Cucumis sativus]	Polygalacturonase At1g48100 OS=Arabidopsis thaliana GN=At1g48100 PE=2 SV=1	Endopolygalacturonase	polygalacturonase [EC:3.2.1.15]
CL1658.Contig3_All	2300	0	17	0	0.4321	8.75522	Up	9.09644e-06	4.61374e-05	PHAP2A protein [Petunia x hybrida]	Floral homeotic protein APETALA 2 OS=Arabidopsis thaliana GN=AP2 PE=1 SV=1	--	AP2-like factor, euAP2 lineage
CL4067.Contig1_All	2383	0	16	0	0.3926	8.61692	Up	1.8016e-05	8.72438e-05	PREDICTED: beta-galactosidase 17-like [Solanum lycopersicum]	Beta-galactosidase 17 OS=Arabidopsis thaliana GN=BGAL17 PE=2 SV=1	Beta-galactosidase	beta-galactosidase [EC:3.2.1.23]
Unigene42967_All	394	1	375	0.1513	55.6471	8.52275	Up	9.58258e-110	5.98362e-108	--	--	--	--
CL12676.Contig4_All	1548	1	284	0.0385	10.7264	8.12209	Up	7.40384e-83	3.56484e-81	TPA: hypothetical protein ZEAMMB73_211868 [Zea mays]	Auxin response factor 19 OS=Oryza sativa subsp. japonica GN=ARF19 PE=2 SV=2	FOG: TPR repeat	mediator of RNA polymerase II transcription subunit 25
CL3488.Contig1_All	764	1	275	0.078	21.0449	8.07578	Up	3.36278e-80	1.57871e-78	--	--	--	--
CL7185.Contig13_All	1798	2	513	0.0663	16.6815	7.97502	Up	1.85035e-148	1.56776e-146	squalene synthase [Panax quinquefolius]	Squalene synthase OS=Nicotiana benthamiana PE=2 SV=1	Phytoene/squalene synthetase	farnesyl-diphosphate farnesyltransferase [EC:2.5.1.21]
Unigene24668_All	1681	231	57441	8.1937	1997.85	7.92971	Up	0	0	conserved hypothetical protein [Ricinus communis] >gi|223539708|gb|EEF41290.1| conserved hypothetical protein [Ricinus communis]	Uncharacterized protein At4g13230 OS=Arabidopsis thaliana GN=At4g13230 PE=2 SV=1	--	--
Unigene42559_All	542	1	185	0.11	19.9563	7.5032	Up	1.16847e-53	3.85121e-52	extensin precursor [Nicotiana plumbaginifolia]	Extensin OS=Daucus carota PE=2 SV=1	ATPases involved in chromosome partitioning	solute carrier family 39 (zinc transporter), member 1/2/3
Unigene18417_All	1875	1	179	0.0318	5.5816	7.45551	Up	6.82736e-52	2.18275e-50	hypothetical protein PRUPE_ppa013360mg [Prunus persica]	Protein PROTON GRADIENT REGULATION 5, chloroplastic OS=Arabidopsis thaliana GN=PGR5 PE=1 SV=1	--	--
Unigene28935_All	757	1	175	0.0788	13.5161	7.42227	Up	1.02742e-50	3.23194e-49	naringenin-chalcone synthase [Humulus lupulus]	Chalcone synthase OS=Hypericum androsaemum PE=1 SV=1	Predicted naringenin-chalcone synthase	chalcone synthase [EC:2.3.1.74]
Unigene9524_All	610	1	170	0.0977	16.294	7.38177	Up	3.04304e-49	9.30986e-48	conserved hypothetical protein [Ricinus communis] >gi|223533125|gb|EEF34883.1| conserved hypothetical protein [Ricinus communis]	--	--	--
CL10038.Contig2_All	1407	7	1042	0.2966	43.2994	7.18968	Up	1.1366e-294	1.80785e-292	reductase 2 [Hydrangea macrophylla] >gi|40781601|gb|AAR89810.1| reductase 2 [Hydrangea macrophylla]	Non-functional NADPH-dependent codeinone reductase 2 OS=Papaver somniferum GN=COR2 PE=1 SV=1	Aldo/keto reductases, related to diketogulonate reductase	6'-deoxychalcone synthase [EC:2.3.1.170]
CL299.Contig4_All	556	2	268	0.2145	28.1817	7.03764	Up	2.63874e-76	1.1766e-74	--	--	--	--
CL5254.Contig4_All	1640	2	257	0.0727	9.1621	6.97758	Up	4.46816e-73	1.92607e-71	putative seed maturation protein [Linum usitatissimum]	18 kDa seed maturation protein OS=Glycine max GN=GMPM1 PE=2 SV=1	--	--
CL12724.Contig1_All	359	1	126	0.1661	20.5203	6.94886	Up	2.59704e-36	6.00355e-35	--	--	--	--
Unigene20532_All	1314	3	365	0.1361	16.2407	6.8988	Up	4.833e-103	2.85433e-101	PREDICTED: putative auxin efflux carrier component 8 [Vitis vinifera] >gi|297735290|emb|CBI17652.3| unnamed protein product [Vitis vinifera]	Probable auxin efflux carrier component 4 OS=Oryza sativa subsp. japonica GN=PIN4 PE=2 SV=1	Predicted permeases	auxin efflux carrier family
CL5254.Contig3_All	1897	24	2659	0.7544	81.9519	6.7633	Up	0	0	putative seed maturation protein [Linum usitatissimum]	18 kDa seed maturation protein OS=Glycine max GN=GMPM1 PE=2 SV=1	--	--
CL2306.Contig4_All	705	1	107	0.0846	8.8737	6.71273	Up	9.64356e-31	1.92775e-29	PREDICTED: histidine decarboxylase-like [Vitis vinifera]	Histidine decarboxylase OS=Solanum lycopersicum GN=HDC PE=2 SV=1	--	histidine decarboxylase [EC:4.1.1.22]
Unigene11859_All	963	1	102	0.0619	6.1927	6.64449	Up	2.80524e-29	5.35435e-28	--	--	--	--
Unigene29938_All	361	1	102	0.1652	16.5196	6.64382	Up	2.80524e-29	5.35329e-28	--	--	--	--
Unigene17239_All	1000	10	990	0.5963	57.8819	6.60093	Up	3.64644e-274	5.4732e-272	unknown [Populus trichocarpa]	BURP domain-containing protein 13 OS=Oryza sativa subsp. japonica GN=BURP13 PE=1 SV=1	--	--
Unigene2276_All	1632	1	95	0.0365	3.4034	6.54294	Up	3.12982e-27	5.60574e-26	putative tonoplast intrinsic protein [Camellia sinensis]	Aquaporin TIP4-1 OS=Arabidopsis thaliana GN=TIP4-1 PE=2 SV=1	Glycerol uptake facilitator and related permeases (Major Intrinsic Protein Family)	aquaporin TIP
CL3749.Contig1_All	1401	168	15263	7.15	636.956	6.47711	Up	0	0	putative early light induced protein [Arachis hypogaea]	Early light-induced protein, chloroplastic OS=Pisum sativum PE=2 SV=1	--	--
CL8668.Contig4_All	822	2	179	0.1451	12.7318	6.45525	Up	3.09338e-50	9.65481e-49	PREDICTED: uncharacterized protein LOC100803580 [Glycine max]	--	--	--
Unigene33313_All	796	2	171	0.1498	12.56	6.38966	Up	6.6957e-48	1.98884e-46	--	--	--	--
Unigene29362_All	939	72	5923	4.572	368.794	6.33385	Up	0	0	PREDICTED: Werner Syndrome-like exonuclease-like [Vitis vinifera]	Werner Syndrome-like exonuclease OS=Arabidopsis thaliana GN=WEX PE=1 SV=1	--	--
Unigene46505_All	1198	2	162	0.0995	7.9062	6.31214	Up	2.82416e-45	7.96913e-44	hypothetical protein SELMODRAFT_420737 [Selaginella moellendorffii] >gi|300151291|gb|EFJ17938.1| hypothetical protein SELMODRAFT_420737 [Selaginella moellendorffii]	--	--	--
CL365.Contig2_All	1136	10	779	0.5249	40.0929	6.25516	Up	1.41817e-212	1.70451e-210	hypothetical protein PRUPE_ppa011103mg [Prunus persica]	25.3 kDa heat shock protein, chloroplastic OS=Arabidopsis thaliana GN=HSP25.3 PE=2 SV=1	--	--
CL365.Contig4_All	1165	10	770	0.5118	38.6432	6.23849	Up	5.9269e-210	7.04412e-208	alpha-crystalline heat shock protein [Gossypium arboreum] >gi|115490850|gb|ABI97959.1| alpha-crystalline heat shock protein [Gossypium arboreum]	25.3 kDa heat shock protein, chloroplastic OS=Arabidopsis thaliana GN=HSP25.3 PE=2 SV=1	--	--
CL365.Contig10_All	1131	34	2531	1.7925	130.839	6.18968	Up	0	0	hypothetical protein PRUPE_ppa011103mg [Prunus persica]	Small heat shock protein, chloroplastic OS=Petunia hybrida GN=HSP22 PE=2 SV=1	--	--
Unigene20409_All	493	1	74	0.1209	8.7759	6.18166	Up	4.20074e-21	6.1194e-20	cell wall protein, partial [Helianthus annuus]	Putative cell wall protein OS=Arabidopsis thaliana GN=At2g20870 PE=2 SV=2	--	--
CL365.Contig6_All	1329	100	7316	4.4865	321.852	6.16466	Up	0	0	hypothetical protein PRUPE_ppa011103mg [Prunus persica]	Small heat shock protein, chloroplastic OS=Solanum lycopersicum GN=HSP21 PE=2 SV=1	--	HSP20 family protein
Unigene26342_All	630	10	725	0.9464	67.283	6.15165	Up	7.40128e-197	8.15008e-195	PREDICTED: uncharacterized protein LOC100241934 [Vitis vinifera]	--	--	--
Unigene7003_All	369	1	72	0.1616	11.4081	6.14149	Up	1.60499e-20	2.27718e-19	--	--	--	--
Unigene42494_All	774	1	71	0.077	5.3632	6.12209	Up	3.1364e-20	4.39729e-19	--	--	--	--
CL365.Contig5_All	1160	11	771	0.5654	38.8601	6.10287	Up	1.06969e-208	1.26039e-206	PREDICTED: small heat shock protein, chloroplastic-like [Fragaria vesca subsp. vesca]	Small heat shock protein, chloroplastic OS=Petunia hybrida GN=HSP22 PE=2 SV=1	--	--
CL5254.Contig5_All	1708	28	1900	0.9775	65.039	6.05606	Up	0	0	putative seed maturation protein [Linum usitatissimum]	18 kDa seed maturation protein OS=Glycine max GN=GMPM1 PE=2 SV=1	--	--
Unigene23106_All	270	4	271	0.8834	58.6831	6.05373	Up	5.42352e-74	2.36338e-72	--	--	--	--
Unigene10391_All	239	15	1007	3.7422	246.343	6.04064	Up	3.58032e-271	5.34052e-269	hypothetical protein PRUPE_ppa016695mg [Prunus persica]	--	--	--
CL365.Contig12_All	1127	8	537	0.4233	27.8585	6.04029	Up	2.908e-145	2.41273e-143	hypothetical protein PRUPE_ppa011103mg [Prunus persica]	Small heat shock protein, chloroplastic OS=Petunia hybrida GN=HSP22 PE=2 SV=1	--	HSP20 family protein
CL365.Contig3_All	1121	15	1004	0.7979	52.3644	6.03623	Up	2.66094e-270	3.95684e-268	hypothetical protein PRUPE_ppa011103mg [Prunus persica]	25.3 kDa heat shock protein, chloroplastic OS=Arabidopsis thaliana GN=HSP25.3 PE=2 SV=1	--	--
CL12466.Contig1_All	2070	9	591	0.2592	16.6926	6.009	Up	1.93321e-159	1.73126e-157	PREDICTED: probable inactive purple acid phosphatase 27-like [Glycine max]	Probable inactive purple acid phosphatase 27 OS=Arabidopsis thaliana GN=PAP27 PE=2 SV=1	Predicted phosphohydrolases	--
CL4940.Contig2_All	211	1	65	0.2826	18.011	5.99397	Up	1.73955e-18	2.27742e-17	--	--	--	--
Unigene42852_All	476	1	65	0.1253	7.9839	5.99364	Up	1.73955e-18	2.27711e-17	--	--	--	--
CL4146.Contig2_All	2644	1	65	0.0226	1.4373	5.99089	Up	1.73955e-18	2.27773e-17	putative tonoplast intrinsic protein [Camellia sinensis]	Aquaporin TIP4-1 OS=Arabidopsis thaliana GN=TIP4-1 PE=2 SV=1	Glycerol uptake facilitator and related permeases (Major Intrinsic Protein Family)	aquaporin TIP
Unigene42342_All	747	1	64	0.0798	5.0092	5.97205	Up	3.39462e-18	4.38912e-17	60S ribosomal protein L10 [Cyanidioschyzon merolae strain 10D]	60S ribosomal protein L10 OS=Zea mays GN=RPL10 PE=2 SV=1	Ribosomal protein L16/L10E	large subunit ribosomal protein L10e
Unigene42990_All	543	1	63	0.1098	6.7834	5.94906	Up	6.62292e-18	8.44816e-17	--	--	--	--
CL1198.Contig1_All	644	1	63	0.0926	5.7196	5.94876	Up	6.62292e-18	8.44929e-17	PREDICTED: hevamine-A-like [Fragaria vesca subsp. vesca]	Hevamine-A OS=Hevea brasiliensis PE=1 SV=2	Chitinase	chitinase [EC:3.2.1.14]
CL7693.Contig3_All	1012	2	125	0.1178	7.2217	5.93793	Up	1.63024e-34	3.59529e-33	PREDICTED: histidine decarboxylase-like isoform 1 [Solanum lycopersicum] >gi|460384147|ref|XP_004237775.1| PREDICTED: histidine decarboxylase-like isoform 2 [Solanum lycopersicum]	Histidine decarboxylase OS=Solanum lycopersicum GN=HDC PE=2 SV=1	Glutamate decarboxylase and related PLP-dependent proteins	histidine decarboxylase [EC:4.1.1.22]
Unigene17069_All	203	1	62	0.2937	17.8568	5.92599	Up	1.29184e-17	1.62474e-16	--	--	--	--
CL4989.Contig2_All	612	6	370	0.5846	35.3475	5.91801	Up	8.95072e-100	5.13753e-98	--	--	--	--
CL10279.Contig2_All	316	2	123	0.3774	22.7576	5.91411	Up	6.1973e-34	1.34327e-32	--	--	--	--
CL1593.Contig11_All	2217	1	61	0.0269	1.6087	5.90215	Up	2.5192e-17	3.12415e-16	beta-primeverosidase [Camellia sinensis]	Beta-glucosidase 24 OS=Oryza sativa subsp. japonica GN=BGLU24 PE=2 SV=1	Beta-glucosidase/6-phospho-beta-glucosidase/beta-galactosidase	beta-glucosidase [EC:3.2.1.21]
Unigene41754_All	593	1	60	0.1005	5.9157	5.87928	Up	4.91148e-17	6.00471e-16	--	--	--	--
Unigene12944_All	907	1	59	0.0657	3.8032	5.85518	Up	9.57308e-17	1.15508e-15	PREDICTED: bidirectional sugar transporter SWEET7-like [Fragaria vesca subsp. vesca]	Bidirectional sugar transporter SWEET4 OS=Oryza sativa subsp. japonica GN=SWEET4 PE=2 SV=1	--	solute carrier family 50 (sugar transporter)
Unigene4622_All	1197	14	822	0.6974	40.15	5.84727	Up	5.11838e-219	6.28571e-217	unnamed protein product [Vitis vinifera]	--	Predicted esterase	lysophospholipase II [EC:3.1.1.5]
Unigene42914_All	531	1	57	0.1123	6.2761	5.80444	Up	3.63404e-16	4.26254e-15	--	--	--	--
CL11954.Contig1_All	869	1	56	0.0686	3.7677	5.77933	Up	7.07748e-16	8.15982e-15	PREDICTED: uncharacterized protein LOC101209682 [Cucumis sativus] >gi|449482521|ref|XP_004156310.1| PREDICTED: uncharacterized LOC101209682 [Cucumis sativus]	--	--	nonsense-mediated mRNA decay protein 3
Unigene2282_All	640	1	56	0.0932	5.1158	5.77849	Up	7.07748e-16	8.15884e-15	--	--	--	--
CL1415.Contig1_All	999	1	55	0.0597	3.2189	5.75269	Up	1.37798e-15	1.56668e-14	psi14B protein [Solanum lycopersicum]	Inorganic pyrophosphatase 1 OS=Arabidopsis thaliana GN=PS2 PE=1 SV=1	--	pyridoxal phosphate phosphatase PHOSPHO2 [EC:3.1.3.74]
Unigene28282_All	518	2	109	0.2302	12.3028	5.73996	Up	7.00436e-30	1.36684e-28	--	--	--	--
Unigene17683_All	2982	12	653	0.2399	12.803	5.7379	Up	5.07082e-173	4.94261e-171	lipoxygenase [Camellia sinensis]	Linoleate 13S-lipoxygenase 2-1, chloroplastic OS=Solanum tuberosum GN=LOX2.1 PE=1 SV=1	--	lipoxygenase [EC:1.13.11.12]
CL4940.Contig1_All	445	2	108	0.268	14.1896	5.72646	Up	1.3627e-29	2.63242e-28	--	--	--	--
Unigene43180_All	787	1	54	0.0758	4.0117	5.72587	Up	2.68212e-15	3.00032e-14	--	--	--	--
Unigene21215_All	1598	4	215	0.1493	7.8663	5.7194	Up	9.11266e-58	3.21447e-56	PREDICTED: probable pectate lyase 22-like [Cucumis sativus]	Probable pectate lyase 18 OS=Arabidopsis thaliana GN=At4g24780 PE=2 SV=2	Pectate lyase	pectate lyase [EC:4.2.2.2]
Unigene26273_All	220	1	53	0.271	14.0851	5.69973	Up	5.21894e-15	5.74827e-14	--	--	--	--
Unigene41408_All	572	1	52	0.1042	5.3151	5.67267	Up	1.01519e-14	1.09959e-13	--	--	--	--
CL11437.Contig1_All	422	3	154	0.4239	21.3362	5.65344	Up	1.58943e-41	4.13131e-40	--	--	--	--
Unigene33035_All	238	4	200	1.0021	49.1316	5.61555	Up	1.94314e-53	6.38474e-52	--	--	--	--
Unigene42682_All	434	1	50	0.1374	6.7358	5.6154	Up	3.83742e-14	4.01982e-13	PREDICTED: BTB/POZ and TAZ domain-containing protein 4-like isoform 2 [Solanum lycopersicum]	BTB/POZ and TAZ domain-containing protein 4 OS=Arabidopsis thaliana GN=BT4 PE=1 SV=1	--	--
Unigene2368_All	1981	22	1093	0.6622	32.2585	5.60627	Up	6.54554e-286	1.01915e-283	carotenoid cleavage dioxygenase 8 [Actinidia chinensis]	Carotenoid cleavage dioxygenase 8, chloroplastic OS=Arabidopsis thaliana GN=CCD8 PE=1 SV=1	Lignostilbene-alpha,beta-dioxygenase and related enzymes	9-cis-epoxycarotenoid dioxygenase [EC:1.13.11.51]
CL10446.Contig2_All	509	16	789	1.8743	90.629	5.59555	Up	1.20034e-206	1.39887e-204	--	--	--	--
Unigene6011_All	331	1	49	0.1801	8.6552	5.5867	Up	7.45686e-14	7.66234e-13	--	--	--	--
Unigene33258_All	468	1	49	0.1274	6.1215	5.58645	Up	7.45686e-14	7.66151e-13	predicted protein [Hordeum vulgare subsp. vulgare] >gi|326534224|dbj|BAJ89462.1| predicted protein [Hordeum vulgare subsp. vulgare]	Vegetative cell wall protein gp1 OS=Chlamydomonas reinhardtii GN=GP1 PE=2 SV=1	ATPases involved in chromosome partitioning	phospholipase D [EC:3.1.4.4]
Unigene42638_All	515	1	49	0.1158	5.5628	5.5861	Up	7.45686e-14	7.66069e-13	PREDICTED: cyclin-U1-1-like [Solanum lycopersicum]	Cyclin-U1-1 OS=Arabidopsis thaliana GN=CYCU1-1 PE=1 SV=1	--	--
CL1593.Contig6_All	2075	1	48	0.0287	1.3525	5.55843	Up	1.44848e-13	1.46223e-12	beta-primeverosidase [Camellia sinensis]	Beta-glucosidase 24 OS=Oryza sativa subsp. japonica GN=BGLU24 PE=2 SV=1	Beta-glucosidase/6-phospho-beta-glucosidase/beta-galactosidase	beta-glucosidase [EC:3.2.1.21]
CL1593.Contig5_All	1584	1	48	0.0376	1.7717	5.55826	Up	1.44848e-13	1.46192e-12	beta-primeverosidase [Camellia sinensis]	Furcatin hydrolase OS=Viburnum furcatum PE=1 SV=1	Beta-glucosidase/6-phospho-beta-glucosidase/beta-galactosidase	beta-glucosidase [EC:3.2.1.21]
Unigene41784_All	313	1	48	0.1905	8.9661	5.55662	Up	1.44848e-13	1.46208e-12	hypothetical protein GUITHDRAFT_121476 [Guillardia theta CCMP2712]	Splicing factor U2af large subunit B OS=Oryza sativa subsp. japonica GN=U2AF65B PE=2 SV=2	--	U1 small nuclear ribonucleoprotein 70kDa
Unigene41780_All	597	2	96	0.1998	9.4017	5.55629	Up	3.9534e-26	6.83328e-25	--	--	--	--
Unigene28776_All	509	11	527	1.2886	60.5342	5.55387	Up	4.46952e-138	3.54281e-136	uncharacterized protein LOC100785574 precursor [Glycine max]	Arabinogalactan protein 1 OS=Oryza sativa subsp. japonica GN=AGP1 PE=1 SV=1	--	--
CL365.Contig9_All	1528	22	1035	0.8585	39.6027	5.52764	Up	3.27456e-269	4.84675e-267	PREDICTED: small heat shock protein, chloroplastic-like [Fragaria vesca subsp. vesca]	Small heat shock protein, chloroplastic OS=Petunia hybrida GN=HSP22 PE=2 SV=1	--	--
Unigene24180_All	1590	2	92	0.075	3.383	5.49527	Up	5.60392e-25	9.29419e-24	PREDICTED: F-box/kelch-repeat protein At3g06240-like [Solanum lycopersicum]	F-box protein At1g31080 OS=Arabidopsis thaliana GN=At1g31080 PE=2 SV=1	--	--
CL5744.Contig1_All	388	1	46	0.1537	6.9316	5.495	Up	5.45906e-13	5.30916e-12	--	--	--	--
Unigene8605_All	735	2	91	0.1622	7.2387	5.47988	Up	1.08677e-24	1.78913e-23	PREDICTED: uncharacterized protein LOC100249906 [Vitis vinifera] >gi|297745393|emb|CBI40473.3| unnamed protein product [Vitis vinifera]	Plastid division protein PDV1 OS=Arabidopsis thaliana GN=PDV1 PE=1 SV=1	--	--
CL1816.Contig2_All	332	1	45	0.1796	7.9247	5.4635	Up	1.05914e-12	1.01089e-11	--	--	--	--
Unigene19697_All	642	4	179	0.3715	16.3014	5.45549	Up	2.15198e-47	6.34104e-46	hypothetical protein SORBIDRAFT_09g019560 [Sorghum bicolor] >gi|241946342|gb|EES19487.1| hypothetical protein SORBIDRAFT_09g019560 [Sorghum bicolor]	Leucine-rich repeat extensin-like protein 3 OS=Arabidopsis thaliana GN=LRX3 PE=1 SV=1	--	RNA polymerase II-associated factor 1
Unigene42456_All	651	1	44	0.0916	3.9517	5.43098	Up	2.054e-12	1.92574e-11	PREDICTED: ABC transporter G family member 2 [Vitis vinifera]	ABC transporter G family member 20 OS=Arabidopsis thaliana GN=ABCG20 PE=2 SV=1	--	U4/U6 small nuclear ribonucleoprotein PRP3
CL7156.Contig3_All	220	2	88	0.5421	23.3866	5.43098	Up	7.9157e-24	1.26472e-22	--	--	--	--
CL365.Contig11_All	1107	50	2187	2.6931	115.507	5.42257	Up	0	0	chloroplast small heat shock protein [Arabidopsis lyrata subsp. lyrata] >gi|297313321|gb|EFH43744.1| chloroplast small heat shock protein [Arabidopsis lyrata subsp. lyrata]	25.3 kDa heat shock protein, chloroplastic OS=Arabidopsis thaliana GN=HSP25.3 PE=2 SV=1	--	HSP20 family protein
Unigene42855_All	293	1	43	0.2035	8.5804	5.39794	Up	3.98154e-12	3.66064e-11	--	--	--	--
CL1593.Contig4_All	1705	1	43	0.035	1.4745	5.39673	Up	3.98154e-12	3.66099e-11	beta-primeverosidase [Camellia sinensis]	Furcatin hydrolase OS=Viburnum furcatum PE=1 SV=1	Beta-glucosidase/6-phospho-beta-glucosidase/beta-galactosidase	beta-glucosidase [EC:3.2.1.21]
CL9137.Contig1_All	545	41	1733	4.4856	185.913	5.37318	Up	0	0	--	--	--	--
CL12121.Contig2_All	803	1	42	0.0743	3.058	5.36308	Up	7.7143e-12	6.95781e-11	--	--	--	--
CL2090.Contig1_All	1695	9	377	0.3166	13.0041	5.36016	Up	1.16795e-97	6.58172e-96	unnamed protein product [Vitis vinifera]	Auxin response factor 18 OS=Arabidopsis thaliana GN=ARF18 PE=2 SV=1	--	auxin response factor
CL3749.Contig3_All	1226	1	41	0.0486	1.9552	5.33022	Up	1.49392e-11	1.3234e-10	putative cold-inducible protein [Camellia sinensis] >gi|259018359|gb|ACV89762.1| putative light-inducible protein [Camellia sinensis]	Early light-induced protein, chloroplastic OS=Pisum sativum PE=2 SV=1	--	--
CL5254.Contig2_All	1855	198	8114	6.3644	255.74	5.32851	Up	0	0	putative seed maturation protein [Linum usitatissimum]	18 kDa seed maturation protein OS=Glycine max GN=GMPM1 PE=2 SV=1	--	--
Unigene4908_All	1767	3	122	0.1012	4.0367	5.3179	Up	2.53306e-32	5.28039e-31	PREDICTED: polygalacturonase At1g48100-like [Vitis vinifera]	Polygalacturonase At1g48100 OS=Arabidopsis thaliana GN=At1g48100 PE=2 SV=1	Endopolygalacturonase	polygalacturonase [EC:3.2.1.15]
Unigene8365_All	1535	32	1299	1.243	49.4776	5.31488	Up	0	0	chitinase C [Ananas comosus]	Endochitinase A OS=Nicotiana tabacum GN=CHN48 PE=1 SV=2	Uncharacterized protein contain chitin-binding domain type 3	chitinase [EC:3.2.1.14]
Unigene5641_All	872	2	81	0.1368	5.431	5.31108	Up	8.07046e-22	1.20457e-20	PREDICTED: uncharacterized LOC101217259 [Cucumis sativus]	Proline-rich receptor-like protein kinase PERK14 OS=Arabidopsis thaliana GN=PERK14 PE=2 SV=1	--	pectinesterase [EC:3.1.1.11]
Unigene11154_All	943	51	2064	3.2247	127.969	5.31049	Up	0	0	predicted protein [Populus trichocarpa] >gi|222865719|gb|EEF02850.1| predicted protein [Populus trichocarpa]	--	Predicted esterase	lysophospholipase II [EC:3.1.1.5]
Unigene42554_All	539	1	40	0.1106	4.3389	5.29391	Up	2.89158e-11	2.50666e-10	putative hydroxycinnamoyl-CoA:shikimate/quinate hydroxycinnamoyltransferase [Camellia sinensis]	Spermidine hydroxycinnamoyl transferase OS=Arabidopsis thaliana GN=SHT PE=1 SV=1	--	shikimate O-hydroxycinnamoyltransferase [EC:2.3.1.133]
Unigene25464_All	524	1	40	0.1138	4.4631	5.29347	Up	2.89158e-11	2.50712e-10	--	--	--	--
Unigene41808_All	466	1	40	0.128	5.0186	5.29307	Up	2.89158e-11	2.50689e-10	--	--	--	--
CL9137.Contig2_All	210	5	196	1.4197	54.5688	5.26442	Up	5.55502e-51	1.75376e-49	--	--	--	--
CL3749.Contig2_All	1254	12	470	0.5706	21.9133	5.26318	Up	2.13484e-120	1.46674e-118	putative early light induced protein 2 [Camellia sinensis] >gi|259018361|gb|ACV89763.1| putative early light induced protein 2 [Camellia sinensis]	Early light-induced protein, chloroplastic OS=Pisum sativum PE=2 SV=1	--	--
Unigene19645_All	775	1	39	0.0769	2.9422	5.25777	Up	5.5938e-11	4.75084e-10	delta protein [Ectocarpus siliculosus]	--	--	--
Unigene27055_All	483	1	39	0.1234	4.7209	5.25765	Up	5.5938e-11	4.75168e-10	IAA-amino acid hydrolase ILR1 precursor, putative [Ricinus communis] >gi|223546833|gb|EEF48330.1| IAA-amino acid hydrolase ILR1 precursor, putative [Ricinus communis]	IAA-amino acid hydrolase ILR1-like 6 OS=Arabidopsis thaliana GN=ILL6 PE=2 SV=2	--	IAA-amino acid hydrolase [EC:3.5.1.-]
CL4703.Contig6_All	261	2	78	0.4569	17.4728	5.25709	Up	5.83278e-21	8.44173e-20	Chlorophyll a/b-binding protein [Medicago truncatula] >gi|355493497|gb|AES74700.1| Chlorophyll a/b-binding protein [Medicago truncatula]	Chlorophyll a-b binding protein 21, chloroplastic OS=Nicotiana tabacum GN=CAB21 PE=2 SV=1	--	light-harvesting complex II chlorophyll a/b binding protein 1
Unigene23822_All	879	2	78	0.1357	5.1882	5.25674	Up	5.83278e-21	8.44301e-20	--	--	--	--
Unigene25460_All	525	1	39	0.1136	4.3432	5.25672	Up	5.5938e-11	4.75126e-10	--	--	--	--
CL10830.Contig2_All	1234	14	545	0.6765	25.822	5.25437	Up	2.85558e-139	2.27479e-137	PREDICTED: chlorophyllase-1 [Vitis vinifera]	Chlorophyllase-2, chloroplastic OS=Arabidopsis thaliana GN=CLH2 PE=1 SV=1	--	chlorophyllase [EC:3.1.1.14]
CL5254.Contig1_All	1711	55	2116	1.9167	72.3059	5.23742	Up	0	0	predicted protein [Populus trichocarpa] >gi|222867297|gb|EEF04428.1| predicted protein [Populus trichocarpa]	18 kDa seed maturation protein OS=Glycine max GN=GMPM1 PE=2 SV=1	--	--
Unigene42615_All	982	3	115	0.1822	6.8469	5.23186	Up	2.551e-30	5.04685e-29	PREDICTED: LOB domain-containing protein 33 [Vitis vinifera] >gi|296086199|emb|CBI31640.3| unnamed protein product [Vitis vinifera]	LOB domain-containing protein 16 OS=Arabidopsis thaliana GN=LBD16 PE=2 SV=1	--	LOB domain-containing protein 29
Unigene13138_All	399	1	38	0.1494	5.5682	5.21996	Up	1.08152e-10	8.98021e-10	PREDICTED: uncharacterized protein LOC101311782 [Fragaria vesca subsp. vesca]	--	--	--
Unigene42338_All	352	1	38	0.1694	6.3117	5.21952	Up	1.08152e-10	8.97943e-10	--	--	--	--
CL1018.Contig1_All	447	2	75	0.2668	9.8098	5.20039	Up	4.20414e-20	5.86086e-19	--	--	Uncharacterized protein conserved in bacteria	--
Unigene13045_All	289	1	37	0.2063	7.4853	5.18124	Up	2.08978e-10	1.69501e-09	--	--	--	--
Unigene22293_All	1323	2	73	0.0901	3.226	5.16208	Up	1.5662e-19	2.13407e-18	putative beta-galactosidase BG1 [Vitis vinifera]	Beta-galactosidase 5 OS=Oryza sativa subsp. japonica GN=Os03g0165400 PE=2 SV=1	--	beta-galactosidase [EC:3.2.1.23]
CL5220.Contig1_All	888	88	3178	5.9089	209.242	5.14614	Up	0	0	PREDICTED: uncharacterized protein LOC101314483 [Fragaria vesca subsp. vesca]	--	--	--
Unigene1194_All	892	1	36	0.0668	2.3596	5.14255	Up	4.0355e-10	3.20355e-09	xyloglucan endotransglucosylase/hydrolase 12 [Actinidia eriantha]	Probable xyloglucan endotransglucosylase/hydrolase protein 32 OS=Arabidopsis thaliana GN=XTH32 PE=2 SV=1	Beta-glucanase/Beta-glucan synthetase	xyloglucan:xyloglucosyl transferase [EC:2.4.1.207]
CL3016.Contig2_All	891	1	36	0.0669	2.3623	5.14204	Up	4.0355e-10	3.20328e-09	--	--	--	--
Unigene41042_All	416	1	36	0.1433	5.0596	5.14191	Up	4.0355e-10	3.20408e-09	polyubiquitin [Nicotiana tabacum]	Polyubiquitin OS=Avena fatua PE=2 SV=2	Ubiquitin	ubiquitin C
Unigene22891_All	507	1	36	0.1176	4.1515	5.14167	Up	4.0355e-10	3.20302e-09	uncharacterized protein LOC100501517 [Zea mays]	--	Uncharacterized conserved protein	--
Unigene9707_All	356	1	36	0.1675	5.9124	5.14151	Up	4.0355e-10	3.20275e-09	--	--	--	--
Unigene41883_All	497	1	36	0.12	4.235	5.14126	Up	4.0355e-10	3.20381e-09	conserved hypothetical protein [Ricinus communis] >gi|223543482|gb|EEF45013.1| conserved hypothetical protein [Ricinus communis]	Auxin efflux carrier component 7 OS=Arabidopsis thaliana GN=PIN7 PE=1 SV=2	--	auxin efflux carrier family
Unigene41954_All	533	1	36	0.1119	3.949	5.14121	Up	4.0355e-10	3.20249e-09	--	--	--	--
CL147.Contig7_All	2572	109	3862	2.5269	87.7908	5.11863	Up	0	0	beta-fructofuranosidase [Daucus carota]	Beta-fructofuranosidase, soluble isoenzyme I OS=Daucus carota GN=INV*DC4 PE=1 SV=2	Beta-fructosidases (levanase/invertase)	beta-fructofuranosidase [EC:3.2.1.26]
Unigene43089_All	539	1	35	0.1106	3.7965	5.10125	Up	7.7877e-10	6.03485e-09	--	--	--	--
Unigene42358_All	254	1	35	0.2347	8.0564	5.10125	Up	7.7877e-10	6.03339e-09	--	--	--	--
Unigene41643_All	621	1	35	0.096	3.2952	5.10119	Up	7.7877e-10	6.03437e-09	PREDICTED: major allergen Pru ar 1 [Vitis vinifera] >gi|296083304|emb|CBI22940.3| unnamed protein product [Vitis vinifera]	Major allergen Pru ar 1 OS=Prunus armeniaca PE=1 SV=1	--	--
Unigene27979_All	323	1	35	0.1846	6.3354	5.10096	Up	7.7877e-10	6.03388e-09	--	--	--	--
CL4456.Contig3_All	694	3	104	0.2577	8.7616	5.08743	Up	3.50792e-27	6.27123e-26	aquaporin [Helianthus annuus]	Probable aquaporin TIP-type OS=Antirrhinum majus GN=DIP PE=2 SV=1	Glycerol uptake facilitator and related permeases (Major Intrinsic Protein Family)	aquaporin TIP
CL6948.Contig1_All	466	2	69	0.2559	8.6571	5.08023	Up	2.16458e-18	2.82078e-17	unnamed protein product [Vitis vinifera]	Auxin-induced protein X10A OS=Glycine max PE=2 SV=1	--	SAUR family protein
Unigene6201_All	284	2	69	0.4199	14.2049	5.0802	Up	2.16458e-18	2.82039e-17	--	--	--	--
Unigene9249_All	331	1	34	0.1801	6.0056	5.05944	Up	1.50183e-09	1.13805e-08	--	--	--	--
CL289.Contig1_All	460	1	34	0.1296	4.3214	5.05936	Up	1.50183e-09	1.13787e-08	--	--	--	--
Unigene23089_All	446	1	34	0.1337	4.4571	5.05903	Up	1.50183e-09	1.13814e-08	--	--	--	--
Unigene2769_All	560	1	34	0.1065	3.5498	5.05881	Up	1.50183e-09	1.13823e-08	nucleotide binding protein, putative [Ricinus communis] >gi|223544025|gb|EEF45551.1| nucleotide binding protein, putative [Ricinus communis]	Putative E3 ubiquitin-protein ligase LIN-2 OS=Lotus japonicus GN=LIN PE=1 SV=1	--	--
Unigene46051_All	1087	1	34	0.0549	1.8288	5.05795	Up	1.50183e-09	1.13796e-08	phosphate/phosphoenolpyruvate translocator precursor [Nicotiana tabacum]	Phosphoenolpyruvate/phosphate translocator 1, chloroplastic OS=Arabidopsis thaliana GN=PPT1 PE=1 SV=1	--	solute carrier family 35, member E1
CL4835.Contig3_All	938	13	441	0.8264	27.488	5.05582	Up	7.08206e-111	4.46584e-109	unknown [Medicago truncatula] >gi|388523097|gb|AFK49610.1| unknown [Medicago truncatula]	Bidirectional sugar transporter SWEET17 OS=Arabidopsis thaliana GN=SWEET17 PE=2 SV=2	--	solute carrier family 50 (sugar transporter)
CL8917.Contig4_All	1680	1	33	0.0355	1.1485	5.01579	Up	2.8941e-09	2.14016e-08	PREDICTED: thioredoxin H2-like [Fragaria vesca subsp. vesca]	Thioredoxin H2-2 OS=Oryza sativa subsp. japonica GN=Os03g0800700 PE=2 SV=1	Thiol-disulfide isomerase and thioredoxins	thioredoxin 1
Unigene28298_All	1087	1	33	0.0549	1.775	5.01487	Up	2.8941e-09	2.14033e-08	hypothetical protein VOLCADRAFT_63308 [Volvox carteri f. nagariensis] >gi|300261612|gb|EFJ45824.1| hypothetical protein VOLCADRAFT_63308 [Volvox carteri f. nagariensis]	Formin-like protein 6 OS=Oryza sativa subsp. japonica GN=FH6 PE=2 SV=2	--	--
Unigene15839_All	394	1	32	0.1513	4.7486	4.97202	Up	5.57278e-09	4.03181e-08	--	--	--	--
Unigene43100_All	784	2	64	0.1521	4.7728	4.97174	Up	5.71844e-17	6.97263e-16	--	--	--	--
Unigene42746_All	324	3	96	0.5521	17.3234	4.97165	Up	6.5936e-25	1.09148e-23	--	--	--	--
Unigene42412_All	474	1	32	0.1258	3.9471	4.97159	Up	5.57278e-09	4.03363e-08	--	--	--	--
Unigene20821_All	738	1	32	0.0808	2.5351	4.97154	Up	5.57278e-09	4.03333e-08	--	--	--	--
Unigene10459_All	409	1	32	0.1458	4.5744	4.97152	Up	5.57278e-09	4.03211e-08	--	--	--	--
Unigene42530_All	488	1	32	0.1222	3.8339	4.9715	Up	5.57278e-09	4.03302e-08	predicted protein [Populus trichocarpa] >gi|222862900|gb|EEF00407.1| predicted protein [Populus trichocarpa]	CLAVATA3/ESR (CLE)-related protein 5 OS=Arabidopsis thaliana GN=CLE5 PE=2 SV=2	--	--
Unigene13741_All	466	1	32	0.128	4.0149	4.97115	Up	5.57278e-09	4.03272e-08	--	--	--	--
Unigene41448_All	2050	1	32	0.0291	0.9126	4.97089	Up	5.57278e-09	4.03241e-08	putative tonoplast intrinsic protein [Camellia sinensis]	Aquaporin TIP4-1 OS=Arabidopsis thaliana GN=TIP4-1 PE=2 SV=1	Glycerol uptake facilitator and related permeases (Major Intrinsic Protein Family)	aquaporin TIP
Unigene15316_All	408	9	287	1.3153	41.1272	4.96663	Up	5.4265e-72	2.30806e-70	--	--	--	--
Unigene8675_All	399	12	381	1.7933	55.829	4.96033	Up	4.68806e-95	2.59159e-93	hypothetical protein GUITHDRAFT_100616 [Guillardia theta CCMP2712]	Mediator of RNA polymerase II transcription subunit 25 OS=Arabidopsis thaliana GN=MED25 PE=1 SV=1	Membrane protein involved in colicin uptake	transcription initiation factor TFIID subunit 12
Unigene30958_All	1609	2	63	0.0741	2.2892	4.94923	Up	1.09928e-16	1.32189e-15	conserved hypothetical protein [Ricinus communis] >gi|223536006|gb|EEF37664.1| conserved hypothetical protein [Ricinus communis]	--	--	--
Unigene41438_All	363	2	63	0.3285	10.1471	4.94903	Up	1.09928e-16	1.32206e-15	--	--	--	--
Unigene29930_All	554	3	94	0.3229	9.9203	4.94122	Up	2.43438e-24	3.95605e-23	predicted protein [Populus trichocarpa] >gi|222867527|gb|EEF04658.1| predicted protein [Populus trichocarpa]	--	--	--
Unigene41450_All	1656	1	31	0.036	1.0945	4.92613	Up	1.0722e-08	7.56655e-08	putative tonoplast intrinsic protein [Camellia sinensis]	Aquaporin TIP4-1 OS=Arabidopsis thaliana GN=TIP4-1 PE=2 SV=1	Glycerol uptake facilitator and related permeases (Major Intrinsic Protein Family)	aquaporin TIP
Unigene42374_All	368	1	31	0.162	4.9252	4.92612	Up	1.0722e-08	7.566e-08	--	--	--	--
Unigene12140_All	433	1	31	0.1377	4.1858	4.9259	Up	1.0722e-08	7.56711e-08	--	--	--	--
CL11820.Contig2_All	1781	13	402	0.4352	13.1968	4.92237	Up	8.18602e-100	4.70142e-98	PREDICTED: serine carboxypeptidase-like 31-like [Vitis vinifera]	Serine carboxypeptidase-like 31 OS=Arabidopsis thaliana GN=SCPL31 PE=2 SV=2	Carboxypeptidase C (cathepsin A)	cathepsin A (carboxypeptidase C) [EC:3.4.16.5]
CL7156.Contig1_All	703	135	4127	11.4503	343.231	4.90572	Up	0	0	structural constituent of cell wall, putative [Ricinus communis] >gi|223535722|gb|EEF37385.1| structural constituent of cell wall, putative [Ricinus communis]	--	--	--
Unigene12268_All	1563	209	6388	7.973	238.954	4.90546	Up	0	0	PREDICTED: uncharacterized protein LOC100853647 [Vitis vinifera] >gi|147821411|emb|CAN63506.1| hypothetical protein VITISV_011681 [Vitis vinifera]	--	Aspartate racemase	--
Unigene42442_All	384	2	61	0.3106	9.2877	4.90219	Up	4.05674e-16	4.74674e-15	--	--	--	--
CL365.Contig7_All	1542	34	1025	1.3147	38.864	4.88563	Up	3.89156e-251	5.37046e-249	alpha-crystalline heat shock protein [Gossypium arboreum] >gi|115490850|gb|ABI97959.1| alpha-crystalline heat shock protein [Gossypium arboreum]	25.3 kDa heat shock protein, chloroplastic OS=Arabidopsis thaliana GN=HSP25.3 PE=2 SV=1	--	--
Unigene42362_All	424	1	30	0.1406	4.1368	4.87885	Up	2.06114e-08	1.41621e-07	--	--	--	--
CL3542.Contig2_All	402	1	30	0.1483	4.3632	4.8788	Up	2.06114e-08	1.41641e-07	--	--	--	--
Unigene42359_All	322	1	30	0.1852	5.4472	4.87836	Up	2.06114e-08	1.41661e-07	--	--	--	--
CL8831.Contig1_All	976	1	30	0.0611	1.7971	4.87835	Up	2.06114e-08	1.41631e-07	PREDICTED: uncharacterized protein LOC100243921 [Vitis vinifera] >gi|297737816|emb|CBI27017.3| unnamed protein product [Vitis vinifera]	--	--	--
Unigene41953_All	426	1	30	0.14	4.1174	4.87823	Up	2.06114e-08	1.41651e-07	--	--	--	--
Unigene30868_All	615	98	2915	9.5014	277.122	4.86624	Up	0	0	structural constituent of cell wall, putative [Ricinus communis] >gi|223535722|gb|EEF37385.1| structural constituent of cell wall, putative [Ricinus communis]	--	--	--
CL1593.Contig19_All	437	5	148	0.6822	19.801	4.85923	Up	2.50098e-37	5.93895e-36	PREDICTED: LOW QUALITY PROTEIN: beta-glucosidase 12-like [Vitis vinifera]	Beta-glucosidase 27 OS=Oryza sativa subsp. japonica GN=BGLU27 PE=2 SV=1	Beta-glucosidase/6-phospho-beta-glucosidase/beta-galactosidase	beta-glucosidase [EC:3.2.1.21]
Unigene42340_All	820	3	88	0.2181	6.2745	4.84644	Up	1.21574e-22	1.87196e-21	--	--	--	--
Unigene42829_All	673	8	233	0.7088	20.2418	4.83582	Up	6.91756e-58	2.44555e-56	glucose-1-phosphate adenylyltransferase, putative [Ricinus communis] >gi|223547936|gb|EEF49428.1| glucose-1-phosphate adenylyltransferase, putative [Ricinus communis]	Glucose-1-phosphate adenylyltransferase large subunit 1 (Fragment) OS=Solanum tuberosum GN=AGPS1 PE=2 SV=1	ADP-glucose pyrophosphorylase	glucose-1-phosphate adenylyltransferase [EC:2.7.7.27]
Unigene43327_All	487	1	29	0.1224	3.4816	4.83007	Up	3.95856e-08	2.65043e-07	--	--	--	--
Unigene8012_All	1522	133	3844	5.2104	147.665	4.82479	Up	0	0	PREDICTED: aspartic proteinase nepenthesin-1-like [Solanum lycopersicum]	Aspartic proteinase nepenthesin-1 OS=Nepenthes gracilis GN=nep1 PE=1 SV=1	--	[EC:2.7.1.-]
CL2243.Contig1_All	1534	40	1149	1.5548	43.7928	4.81589	Up	4.18692e-279	6.40472e-277	chalcone synthase [Vitis vinifera]	Chalcone synthase OS=Petroselinum crispum GN=CHS PE=3 SV=1	Predicted naringenin-chalcone synthase	chalcone synthase [EC:2.3.1.74]
CL1070.Contig10_All	1693	29	826	1.0214	28.5253	4.80362	Up	8.07356e-201	9.12075e-199	PREDICTED: polygalacturonase At1g48100-like [Solanum lycopersicum]	Polygalacturonase At1g48100 OS=Arabidopsis thaliana GN=At1g48100 PE=2 SV=1	Endopolygalacturonase	polygalacturonase [EC:3.2.1.15]
Unigene1440_All	566	1	28	0.1053	2.8923	4.77964	Up	7.59528e-08	4.95564e-07	--	--	--	--
CL6676.Contig1_All	455	1	28	0.131	3.5979	4.77952	Up	7.59528e-08	4.95496e-07	--	--	--	--
Unigene43542_All	485	1	28	0.1229	3.3754	4.7795	Up	7.59528e-08	4.95462e-07	--	--	--	--
Unigene41797_All	354	1	28	0.1684	4.6245	4.77933	Up	7.59528e-08	4.9553e-07	putative R2R3-MYB transcription factor, partial [Phlox drummondii]	--	--	--
Unigene18286_All	1230	3	84	0.1454	3.9928	4.7793	Up	1.63723e-21	2.42144e-20	PREDICTED: F-box/kelch-repeat protein SKIP4-like [Vitis vinifera] >gi|297745280|emb|CBI40360.3| unnamed protein product [Vitis vinifera]	F-box/kelch-repeat protein SKIP4 OS=Arabidopsis thaliana GN=SKIP4 PE=1 SV=1	--	--
CL3749.Contig5_All	960	1	28	0.0621	1.7053	4.77929	Up	7.59528e-08	4.95395e-07	putative early light induced protein 2 [Camellia sinensis] >gi|259018361|gb|ACV89763.1| putative early light induced protein 2 [Camellia sinensis]	Early light-induced protein, chloroplastic OS=Pisum sativum PE=2 SV=1	--	--
Unigene26629_All	414	1	28	0.144	3.9543	4.77928	Up	7.59528e-08	4.95665e-07	--	--	--	--
CL2316.Contig2_All	428	1	28	0.1393	3.8249	4.77915	Up	7.59528e-08	4.95631e-07	hypothetical protein SORBIDRAFT_02g002580 [Sorghum bicolor] >gi|241922705|gb|EER95849.1| hypothetical protein SORBIDRAFT_02g002580 [Sorghum bicolor]	--	--	--
Unigene26182_All	323	2	56	0.3692	10.1366	4.77903	Up	1.05216e-14	1.13873e-13	chlorophyll a/b-binding protein [Mesembryanthemum crystallinum]	Chlorophyll a-b binding protein 3C, chloroplastic OS=Solanum lycopersicum GN=CAB3C PE=3 SV=1	--	light-harvesting complex II chlorophyll a/b binding protein 1
CL4033.Contig5_All	781	4	112	0.3054	8.3845	4.77895	Up	2.68286e-28	4.97234e-27	hypothetical protein THAOC_21441 [Thalassiosira oceanica]	--	--	--
Unigene42431_All	284	1	28	0.21	5.7643	4.77868	Up	7.59528e-08	4.95597e-07	--	--	--	--
Unigene33135_All	696	1	28	0.0857	2.3521	4.77851	Up	7.59528e-08	4.95429e-07	hypothetical protein MTR_2g101140 [Medicago truncatula] >gi|355486734|gb|AES67937.1| hypothetical protein MTR_2g101140 [Medicago truncatula]	--	--	--
CL365.Contig8_All	1505	34	946	1.347	36.7504	4.76994	Up	7.49802e-229	9.58867e-227	small heat shock protein [Copaifera officinalis]	Small heat shock protein, chloroplastic OS=Petunia hybrida GN=HSP22 PE=2 SV=1	--	HSP20 family protein
Unigene4886_All	1008	61	1688	3.6083	97.9084	4.76204	Up	0	0	predicted protein [Physcomitrella patens subsp. patens] >gi|162664920|gb|EDQ51623.1| predicted protein [Physcomitrella patens subsp. patens]	--	--	--
CL5661.Contig5_All	1845	6	166	0.1939	5.2604	4.76179	Up	2.84888e-41	7.36898e-40	PREDICTED: mannan endo-1,4-beta-mannosidase 2-like [Vitis vinifera]	Mannan endo-1,4-beta-mannosidase 2 OS=Arabidopsis thaliana GN=MAN2 PE=2 SV=1	Endo-beta-mannanase	--
Unigene41415_All	788	3	82	0.227	6.0841	4.74428	Up	5.99448e-21	8.6666e-20	PREDICTED: LOB domain-containing protein 4-like [Vitis vinifera] >gi|147845397|emb|CAN83356.1| hypothetical protein VITISV_026098 [Vitis vinifera] >gi|296082729|emb|CBI21734.3| unnamed protein product [Vitis vinifera]	LOB domain-containing protein 4 OS=Arabidopsis thaliana GN=LBD4 PE=2 SV=1	--	carbamoyl-phosphate synthase large subunit [EC:6.3.5.5]
Unigene21546_All	1517	5	136	0.1965	5.2416	4.73741	Up	6.0571e-34	1.31377e-32	--	--	--	--
Unigene2897_All	348	1	27	0.1713	4.5362	4.72689	Up	1.45579e-07	9.22428e-07	--	--	--	--
Unigene16835_All	662	2	54	0.1801	4.7692	4.72688	Up	3.85462e-14	4.0374e-13	--	--	--	--
CL667.Contig1_All	694	1	27	0.0859	2.2746	4.72681	Up	1.45579e-07	9.22611e-07	PREDICTED: BTB/POZ and TAZ domain-containing protein 4-like [Vitis vinifera] >gi|296087324|emb|CBI33698.3| unnamed protein product [Vitis vinifera]	BTB/POZ and TAZ domain-containing protein 4 OS=Arabidopsis thaliana GN=BT4 PE=1 SV=1	--	[EC:1.14.-.-]
Unigene32580_All	648	1	27	0.092	2.4361	4.7268	Up	1.45579e-07	9.22367e-07	putative opsin [Oryza sativa Indica Group]	--	Bacteriorhodopsin	--
Unigene42565_All	307	1	27	0.1942	5.142	4.72671	Up	1.45579e-07	9.22733e-07	PREDICTED: uncharacterized protein LOC101260212 [Solanum lycopersicum]	--	--	--
Unigene6710_All	428	1	27	0.1393	3.6883	4.72669	Up	1.45579e-07	9.22489e-07	predicted protein [Populus trichocarpa] >gi|222869273|gb|EEF06404.1| predicted protein [Populus trichocarpa]	Palmitoyl-acyl carrier protein thioesterase, chloroplastic OS=Gossypium hirsutum GN=FATB1 PE=1 SV=1	--	fatty acyl-ACP thioesterase B [EC:3.1.2.14 3.1.2.-]
Unigene41511_All	482	1	27	0.1237	3.2751	4.72662	Up	1.45579e-07	9.22672e-07	structure-specific recognition protein, putative [Ricinus communis] >gi|223543484|gb|EEF45015.1| structure-specific recognition protein, putative [Ricinus communis]	FACT complex subunit SSRP1 OS=Vicia faba GN=SSRP1 PE=2 SV=1	Chromatin-associated proteins containing the HMG domain	structure-specific recognition protein 1
Unigene26440_All	459	1	27	0.1299	3.4392	4.7266	Up	1.45579e-07	9.2255e-07	--	--	--	--
Unigene42639_All	346	6	162	1.034	27.3745	4.72652	Up	3.80494e-40	9.61886e-39	--	--	--	--
Unigene43325_All	474	1	27	0.1258	3.3304	4.72649	Up	1.45579e-07	9.22794e-07	--	--	--	--
CL9775.Contig4_All	1707	24	639	0.8383	21.8864	4.70642	Up	6.36182e-154	5.57747e-152	PREDICTED: uncharacterized protein LOC100241465 [Vitis vinifera]	--	--	--
Unigene9544_All	561	2	53	0.2126	5.5236	4.6994	Up	7.37128e-14	7.57683e-13	PREDICTED: uncharacterized protein LOC100266480 [Vitis vinifera]	--	--	--
Unigene5881_All	522	1	26	0.1142	2.9121	4.67243	Up	2.78722e-07	1.71485e-06	--	--	--	--
Unigene43462_All	553	1	26	0.1078	2.7489	4.67243	Up	2.78722e-07	1.71441e-06	PREDICTED: putative NAC domain-containing protein 94-like [Vitis vinifera]	--	--	--
Unigene50500_All	317	1	26	0.1881	4.7954	4.67208	Up	2.78722e-07	1.71463e-06	--	--	--	--
Unigene43201_All	391	1	26	0.1525	3.8878	4.67207	Up	2.78722e-07	1.71518e-06	PREDICTED: UDP-glycosyltransferase 91A1-like [Cucumis sativus] >gi|449527270|ref|XP_004170635.1| PREDICTED: UDP-glycosyltransferase 91A1-like [Cucumis sativus]	Soyasaponin III rhamnosyltransferase OS=Glycine max GN=GmSGT3 PE=1 SV=1	--	UDP-glucose:(indol-3-yl)acetate beta-D-glucosyltransferase [EC:2.4.1.121]
CL1703.Contig1_All	335	1	26	0.178	4.5377	4.67201	Up	2.78722e-07	1.71529e-06	--	--	--	--
CL10852.Contig2_All	202	1	26	0.2952	7.5254	4.672	Up	2.78722e-07	1.71452e-06	--	--	--	--
Unigene43003_All	212	1	26	0.2813	7.1704	4.67187	Up	2.78722e-07	1.71496e-06	--	--	--	--
Unigene41898_All	413	1	26	0.1444	3.6807	4.67184	Up	2.78722e-07	1.71474e-06	unnamed protein product [Vitis vinifera]	--	--	--
Unigene42395_All	435	1	26	0.1371	3.4946	4.67183	Up	2.78722e-07	1.71507e-06	PREDICTED: putative ABC transporter B family member 8-like [Glycine max]	ABC transporter B family member 21 OS=Arabidopsis thaliana GN=ABCB21 PE=1 SV=2	ABC-type multidrug transport system, ATPase and permease components	ATP-binding cassette, subfamily B (MDR/TAP), member 1
Unigene41871_All	585	2	52	0.2039	5.197	4.67175	Up	1.40875e-13	1.42407e-12	putative hydroxycinnamoyl-CoA:shikimate/quinate hydroxycinnamoyltransferase [Camellia sinensis]	Spermidine hydroxycinnamoyl transferase OS=Arabidopsis thaliana GN=SHT PE=1 SV=1	--	shikimate O-hydroxycinnamoyltransferase [EC:2.3.1.133]
CL11250.Contig1_All	1525	3	77	0.1173	2.9521	4.65347	Up	1.52652e-19	2.08089e-18	PREDICTED: uncharacterized protein LOC100249222 [Vitis vinifera]	--	Predicted metal-dependent membrane protease
CL9059.Contig2_All	1246	386	9906	18.4717	464.824	4.65329	Up	0	0	ACC oxidase 6 [Actinidia chinensis]	1-aminocyclopropane-1-carboxylate oxidase OS=Actinidia deliciosa GN=ACO PE=2 SV=1	Isopenicillin N synthase and related dioxygenases	aminocyclopropanecarboxylate oxidase [EC:1.14.17.4]
CL2772.Contig2_All	1421	10	256	0.4196	10.533	4.64976	Up	4.19218e-62	1.5774e-60	--	--	--	--
CL1065.Contig4_All	285	2	51	0.4184	10.4624	4.64419	Up	2.69056e-13	2.66836e-12	--	--	--	--
Unigene1114_All	618	63	1605	6.0784	151.843	4.64274	Up	0	0	--	--	--	--
Unigene6231_All	788	2	50	0.1513	3.7098	4.61586	Up	5.13522e-13	5.00233e-12	conserved hypothetical protein [Ricinus communis] >gi|223541661|gb|EEF43210.1| conserved hypothetical protein [Ricinus communis]	--	--	--
Unigene41700_All	247	1	25	0.2414	5.9177	4.61554	Up	5.33002e-07	3.1709e-06	--	--	--	--
Unigene20480_All	280	1	25	0.213	5.2202	4.61518	Up	5.33002e-07	3.1713e-06	--	--	--	--
CL11765.Contig1_All	321	1	25	0.1858	4.5535	4.61515	Up	5.33002e-07	3.1711e-06	--	--	--	--
Unigene25168_All	909	29	721	1.9023	46.3745	4.60752	Up	2.47916e-171	2.38736e-169	predicted protein [Populus trichocarpa] >gi|222861790|gb|EEE99332.1| predicted protein [Populus trichocarpa]	Translocator protein homolog OS=Arabidopsis thaliana GN=TSPO PE=1 SV=1	Tryptophan-rich sensory protein (mitochondrial benzodiazepine receptor homolog)	benzodiazapine receptor
Unigene31929_All	1123	4	99	0.2124	5.1542	4.60089	Up	1.20616e-24	1.98227e-23	--	--	--	--
Unigene42373_All	307	3	74	0.5827	14.0929	4.59607	Up	1.05909e-18	1.39839e-17	--	--	--	--
Unigene20731_All	2129	8	195	0.2241	5.3551	4.5787	Up	3.29438e-47	9.67751e-46	predicted protein [Populus trichocarpa] >gi|222841689|gb|EEE79236.1| predicted protein [Populus trichocarpa]	Pectinesterase 1 OS=Citrus sinensis GN=PECS-1.1 PE=2 SV=1	Pectin methylesterase	pectinesterase [EC:3.1.1.11]
CL1593.Contig12_All	2037	3	73	0.0878	2.0953	4.57679	Up	2.018e-18	2.6337e-17	beta-primeverosidase [Camellia sinensis]	Beta-glucosidase 17 OS=Arabidopsis thaliana GN=BGLU17 PE=2 SV=1	Beta-glucosidase/6-phospho-beta-glucosidase/beta-galactosidase	beta-glucosidase [EC:3.2.1.21]
CL4703.Contig5_All	249	3	73	0.7184	17.1408	4.5765	Up	2.018e-18	2.63334e-17	PREDICTED: uncharacterized protein LOC101245729 [Solanum lycopersicum]	Chlorophyll a-b binding protein 3C, chloroplastic OS=Solanum lycopersicum GN=CAB3C PE=3 SV=1	--	light-harvesting complex II chlorophyll a/b binding protein 1
Unigene42753_All	519	4	97	0.4595	10.9273	4.57173	Up	4.37626e-24	7.04728e-23	--	--	--	--
Unigene23337_All	585	4	97	0.4077	9.6945	4.57159	Up	4.37626e-24	7.04846e-23	--	--	--	--
Unigene44123_All	506	1	24	0.1178	2.7731	4.55709	Up	1.01797e-06	5.88164e-06	cyclin-dependent kinase inhibitor 7 [Arabidopsis thaliana] >gi|152032531|sp|Q94CL9.2|KRP7_ARATH RecName: Full=Cyclin-dependent kinase inhibitor 7; AltName: Full=Inhibitor/interactor of CDK protein 5; AltName: Full=KIP-related protein 7 >gi|332194329|gb|AEE32450.1| cyclin-dependent kinase inhibitor 7 [Arabidopsis thaliana]	Cyclin-dependent kinase inhibitor 7 OS=Arabidopsis thaliana GN=KRP7 PE=1 SV=2	--	--
CL2919.Contig1_All	552	2	48	0.216	5.0841	4.55689	Up	1.86669e-12	1.75373e-11	PREDICTED: uncharacterized protein LOC100267059 [Vitis vinifera]	--	--	--
Unigene29767_All	1092	1	24	0.0546	1.285	4.55672	Up	1.01797e-06	5.88234e-06	hypothetical protein PRUPE_ppa007324mg [Prunus persica]	GDSL esterase/lipase At1g71691 OS=Arabidopsis thaliana GN=At1g71691 PE=2 SV=1	Phospholipase/lecithinase/hemolysin	alpha-L-fucosidase [EC:3.2.1.51]
Unigene17171_All	312	2	48	0.3822	8.9949	4.55671	Up	1.86669e-12	1.75356e-11	--	--	--	--
CL8668.Contig3_All	813	5	120	0.3667	8.6298	4.55665	Up	1.85969e-29	3.57376e-28	PREDICTED: uncharacterized protein LOC100803580 [Glycine max]	--	--	--
CL6277.Contig1_All	994	15	360	0.8998	21.175	4.55661	Up	9.73856e-86	4.84212e-84	invertase inhibitor [Coffea canephora]	Pectinesterase inhibitor OS=Actinidia deliciosa GN=PMEI PE=1 SV=2	--	--
Unigene21556_All	550	16	384	1.7346	40.8203	4.55661	Up	2.3436e-91	1.25225e-89	--	--	--	--
CL4456.Contig2_All	499	4	96	0.478	11.2481	4.55653	Up	8.3311e-24	1.33087e-22	aquaporin 1 [Plantago major]	Probable aquaporin TIP-type OS=Antirrhinum majus GN=DIP PE=2 SV=1	Glycerol uptake facilitator and related permeases (Major Intrinsic Protein Family)	aquaporin TIP
Unigene28281_All	370	3	72	0.4835	11.3773	4.5565	Up	3.84318e-18	4.9504e-17	Organ-specific protein S2 [Medicago truncatula] >gi|355492496|gb|AES73699.1| Organ-specific protein S2 [Medicago truncatula]	--	--	--
Unigene41948_All	600	1	24	0.0994	2.3387	4.55632	Up	1.01797e-06	5.8827e-06	PREDICTED: probable peptide/nitrate transporter At1g59740-like [Glycine max]	Nitrate transporter 1.2 OS=Arabidopsis thaliana GN=NRT1.2 PE=1 SV=1	--	solute carrier family 15 (peptide/histidine transporter), member 3/4
Unigene10222_All	682	2	48	0.1749	4.115	4.55629	Up	1.86669e-12	1.75339e-11	unnamed protein product [Vitis vinifera]	--	--	--
Unigene938_All	1177	1	24	0.0507	1.1922	4.5555	Up	1.01797e-06	5.88199e-06	PREDICTED: 3-oxo-Delta(4,5)-steroid 5-beta-reductase [Solanum lycopersicum]	3-oxo-Delta(4,5)-steroid 5-beta-reductase OS=Arabidopsis thaliana GN=VEP1 PE=1 SV=1	--	phospholipase D [EC:3.1.4.4]
CL12743.Contig1_All	1331	33	788	1.4783	34.6143	4.54936	Up	1.12016e-185	1.16147e-183	Silicon transporter, putative [Ricinus communis] >gi|223525328|gb|EEF27965.1| Silicon transporter, putative [Ricinus communis]	Aquaporin NIP2-1 OS=Oryza sativa subsp. japonica GN=NIP2-1 PE=1 SV=1	Glycerol uptake facilitator and related permeases (Major Intrinsic Protein Family)	aquaporin NIP
CL6654.Contig3_All	863	19	452	1.3127	30.6221	4.54396	Up	4.31508e-107	2.64621e-105	protein translocase, putative [Ricinus communis] >gi|223541518|gb|EEF43067.1| protein translocase, putative [Ricinus communis]	Outer envelope pore protein 16-2, chloroplastic OS=Arabidopsis thaliana GN=OEP162 PE=1 SV=1	--	--
Unigene6504_All	374	7	165	1.116	25.7941	4.53063	Up	6.70814e-40	1.68736e-38	--	--	--	--
Unigene42680_All	547	4	93	0.436	9.9404	4.5109	Up	5.73396e-23	8.90905e-22	hypothetical protein PRUPE_ppa002230mg [Prunus persica]	Auxin response factor 11 OS=Arabidopsis thaliana GN=ARF11 PE=2 SV=3	--	auxin response factor
Unigene25213_All	1428	11	254	0.4593	10.3995	4.50093	Up	1.83191e-60	6.7422e-59	PREDICTED: histidinol-phosphate aminotransferase, chloroplastic-like [Vitis vinifera]	Histidinol-phosphate aminotransferase, chloroplastic OS=Nicotiana plumbaginifolia GN=HPA PE=1 SV=1	Histidinol-phosphate/aromatic aminotransferase and cobyric acid decarboxylase	histidinol-phosphate aminotransferase [EC:2.6.1.9]
Unigene14050_All	2536	3	69	0.0705	1.5908	4.49599	Up	2.64622e-17	3.2804e-16	S-locus-specific glycoprotein S13 precursor, putative [Ricinus communis] >gi|223542445|gb|EEF43987.1| S-locus-specific glycoprotein S13 precursor, putative [Ricinus communis]	Cysteine-rich receptor-like protein kinase 8 OS=Arabidopsis thaliana GN=CRK8 PE=2 SV=2	--	[EC:2.7.1.-]
Unigene43746_All	455	1	23	0.131	2.9555	4.49576	Up	1.94152e-06	1.0834e-05	--	--	--	--
Unigene30526_All	418	1	23	0.1426	3.2171	4.49571	Up	1.94152e-06	1.08359e-05	PREDICTED: flavin-containing monooxygenase FMO GS-OX-like 9-like [Solanum lycopersicum]	Flavin-containing monooxygenase FMO GS-OX-like 8 OS=Arabidopsis thaliana GN=At5g61290 PE=2 SV=1	Predicted flavoprotein involved in K+ transport	dimethylaniline monooxygenase (N-oxide forming) [EC:1.14.13.8]
Unigene18969_All	461	1	23	0.1293	2.917	4.49569	Up	1.94152e-06	1.08397e-05	--	--	--	--
Unigene43316_All	368	1	23	0.162	3.6542	4.49549	Up	1.94152e-06	1.08416e-05	Protein DCL [Medicago truncatula] >gi|355521872|gb|AET02326.1| Protein DCL [Medicago truncatula]	DNA-directed RNA polymerase E subunit 1 OS=Arabidopsis thaliana GN=NRPE1 PE=1 SV=1	--	tRNA pseudouridine38/39 synthase [EC:5.4.99.45]
CL236.Contig3_All	739	4	92	0.3227	7.2787	4.49542	Up	1.0898e-22	1.68019e-21	--	--	--	--
Unigene10157_All	307	1	23	0.1942	4.3802	4.49538	Up	1.94152e-06	1.08353e-05	--	--	--	--
CL272.Contig1_All	623	1	23	0.0957	2.1585	4.49537	Up	1.94152e-06	1.08428e-05	--	--	--	--
Unigene33232_All	256	1	23	0.2329	5.2529	4.49533	Up	1.94152e-06	1.08384e-05	--	--	--	--
CL1671.Contig1_All	290	1	23	0.2056	4.637	4.49528	Up	1.94152e-06	1.08346e-05	--	--	--	--
Unigene41601_All	339	1	23	0.1759	3.9668	4.49515	Up	1.94152e-06	1.08391e-05	--	--	--	--
Unigene33256_All	492	1	23	0.1212	2.7332	4.49513	Up	1.94152e-06	1.08328e-05	conserved hypothetical protein [Ricinus communis] >gi|223547334|gb|EEF48829.1| conserved hypothetical protein [Ricinus communis]	--	--	--
Unigene42970_All	245	1	23	0.2434	5.4887	4.49506	Up	1.94152e-06	1.08372e-05	--	--	--	--
Unigene19717_All	205	1	23	0.2909	6.5597	4.49503	Up	1.94152e-06	1.08422e-05	--	--	--	--
Unigene51009_All	411	1	23	0.1451	3.2719	4.49501	Up	1.94152e-06	1.0841e-05	hypothetical protein PRUPE_ppa001433mg [Prunus persica]	Cullin-4 OS=Arabidopsis thaliana GN=CUL4 PE=1 SV=1	--	cullin 4
Unigene19842_All	680	1	23	0.0877	1.9775	4.49496	Up	1.94152e-06	1.08378e-05	predicted protein [Populus trichocarpa] >gi|222849029|gb|EEE86576.1| predicted protein [Populus trichocarpa]	--	--	--
Unigene42578_All	261	1	23	0.2285	5.1522	4.49492	Up	1.94152e-06	1.08403e-05	--	--	--	--
CL5310.Contig2_All	373	1	23	0.1599	3.6052	4.49484	Up	1.94152e-06	1.08365e-05	--	--	--	--
Unigene43146_All	403	1	23	0.148	3.3368	4.4948	Up	1.94152e-06	1.08334e-05	--	--	--	--
CL8401.Contig2_All	1221	124	2824	6.0554	135.225	4.481	Up	0	0	alpha-expansin 3 [Populus tremula x Populus tremuloides]	Expansin-A1 OS=Arabidopsis thaliana GN=EXPA1 PE=2 SV=1	--	--
Unigene7029_All	1007	4	91	0.2368	5.2835	4.47975	Up	2.07038e-22	3.1595e-21	PREDICTED: uncharacterized protein LOC100242197 [Vitis vinifera] >gi|297737557|emb|CBI26758.3| unnamed protein product [Vitis vinifera]	Protein XRI1 OS=Arabidopsis thaliana GN=XRI1 PE=1 SV=2	--	--
Unigene21450_All	1830	13	295	0.4236	9.4249	4.4757	Up	9.26636e-70	3.84243e-68	asparaginyl endopeptidase [Sesamum indicum]	Vacuolar-processing enzyme OS=Ricinus communis PE=1 SV=1	Glycosylphosphatidylinositol transamidase (GPIT), subunit GPI8	legumain [EC:3.4.22.34]
CL1593.Contig9_All	1827	5	113	0.1632	3.6162	4.46976	Up	1.6668e-27	3.00895e-26	beta-primeverosidase [Camellia sinensis]	Furcatin hydrolase OS=Viburnum furcatum PE=1 SV=1	Beta-glucosidase/6-phospho-beta-glucosidase/beta-galactosidase	beta-glucosidase [EC:3.2.1.21]
Unigene29676_All	272	2	45	0.4384	9.6728	4.46361	Up	1.28635e-11	1.14312e-10	--	--	--	--
Unigene52599_All	223	2	45	0.5348	11.7982	4.46342	Up	1.28635e-11	1.14322e-10	hypothetical protein MTR_4g111700 [Medicago truncatula] >gi|357477649|ref|XP_003609110.1| hypothetical protein MTR_4g112050 [Medicago truncatula] >gi|355510132|gb|AES91274.1| hypothetical protein MTR_4g111700 [Medicago truncatula] >gi|355510165|gb|AES91307.1| hypothetical protein MTR_4g112050 [Medicago truncatula]	--	--	--
Unigene28629_All	820	22	492	1.5997	35.08	4.45478	Up	5.01052e-115	3.28932e-113	PREDICTED: glutaredoxin-C6-like [Solanum lycopersicum]	Glutaredoxin-C6 OS=Arabidopsis thaliana GN=GRXC6 PE=2 SV=2	--	glutaredoxin 3
Unigene14721_All	300	3	67	0.5963	13.0575	4.4527	Up	9.55078e-17	1.15253e-15	PREDICTED: uncharacterized LOC101225955, partial [Cucumis sativus]	Protodermal factor 1 OS=Arabidopsis thaliana GN=PDF1 PE=2 SV=1	--	--
Unigene9304_All	408	1	22	0.1461	3.1526	4.43151	Up	3.6975e-06	1.98597e-05	hypothetical protein PRUPE_ppa006773mg [Prunus persica]	Cyclin-D3-2 OS=Arabidopsis thaliana GN=CYCD3-2 PE=2 SV=1	--	cyclin D3, plant
Unigene41931_All	329	1	22	0.1812	3.9096	4.43137	Up	3.6975e-06	1.98619e-05	PREDICTED: uncharacterized protein LOC100248593 [Vitis vinifera]	--	--	--
Unigene33247_All	270	1	22	0.2208	4.7639	4.43133	Up	3.6975e-06	1.98664e-05	--	--	--	--
Unigene6162_All	1190	6	132	0.3006	6.4854	4.43128	Up	9.33072e-32	1.91306e-30	PREDICTED: photosystem II 22 kDa protein, chloroplastic [Vitis vinifera] >gi|302141814|emb|CBI19017.3| unnamed protein product [Vitis vinifera]	Photosystem II 22 kDa protein, chloroplastic OS=Nicotiana tabacum GN=PSBS PE=2 SV=1	--	photosystem II 22kDa protein
Unigene26169_All	319	2	44	0.3738	8.0644	4.43123	Up	2.44384e-11	2.13163e-10	--	--	--	--
Unigene44150_All	407	1	22	0.1465	3.1604	4.43113	Up	3.6975e-06	1.98641e-05	predicted protein [Populus trichocarpa] >gi|222872621|gb|EEF09752.1| predicted protein [Populus trichocarpa]	3-hydroxyisobutyryl-CoA hydrolase 1 OS=Arabidopsis thaliana GN=CHY1 PE=1 SV=1	Enoyl-CoA hydratase/carnithine racemase	3-hydroxyisobutyryl-CoA hydrolase [EC:3.1.2.4]
Unigene43522_All	382	1	22	0.1561	3.3672	4.43101	Up	3.6975e-06	1.9863e-05	hypothetical protein PRUPE_ppa022797mg [Prunus persica]	Probable auxin efflux carrier component 6 OS=Arabidopsis thaliana GN=PIN6 PE=2 SV=2	--	auxin efflux carrier family
Unigene41911_All	280	1	22	0.213	4.5938	4.43076	Up	3.6975e-06	1.98653e-05	--	--	--	--
Unigene29425_All	520	1	22	0.1147	2.4736	4.43067	Up	3.6975e-06	1.98608e-05	--	--	--	--
CL7941.Contig1_All	481	1	22	0.124	2.6741	4.43064	Up	3.6975e-06	1.98586e-05	--	--	--	--
CL1593.Contig14_All	2318	3	66	0.0772	1.6647	4.43052	Up	1.81285e-16	2.15725e-15	beta-primeverosidase [Camellia sinensis]	Beta-glucosidase 24 OS=Oryza sativa subsp. japonica GN=BGLU24 PE=2 SV=1	Beta-glucosidase/6-phospho-beta-glucosidase/beta-galactosidase	beta-glucosidase [EC:3.2.1.21]
CL147.Contig4_All	2448	131	2857	3.1908	68.2349	4.41852	Up	0	0	beta-fructofuranosidase [Daucus carota]	Beta-fructofuranosidase, soluble isoenzyme I OS=Daucus carota GN=INV*DC4 PE=1 SV=2	Beta-fructosidases (levanase/invertase)	beta-fructofuranosidase [EC:3.2.1.26]
CL12294.Contig1_All	318	5	108	0.9375	19.8566	4.40466	Up	4.09128e-26	7.06905e-25	--	--	--	--
Unigene12566_All	1171	46	990	2.3423	49.4295	4.39937	Up	5.09768e-228	6.50171e-226	PREDICTED: random slug protein 5-like [Solanum lycopersicum]	Patellin-5 OS=Arabidopsis thaliana GN=PATL5 PE=1 SV=2	--	--
CL11803.Contig3_All	649	2	43	0.1837	3.8738	4.39833	Up	4.63874e-11	3.96322e-10	PREDICTED: uncharacterized protein LOC101310440 [Fragaria vesca subsp. vesca]	--	--	condensin-2 complex subunit G2
Unigene42314_All	450	2	43	0.265	5.5868	4.39796	Up	4.63874e-11	3.96286e-10	--	--	--	--
Unigene41474_All	685	2	43	0.1741	3.6702	4.39787	Up	4.63874e-11	3.96251e-10	--	--	--	--
Unigene19617_All	388	10	214	1.5368	32.247	4.39116	Up	2.15584e-50	6.7374e-49	--	--	--	--
Unigene29497_All	856	3	64	0.209	4.3713	4.38649	Up	6.5194e-16	7.53451e-15	--	--	--	--
Unigene22735_All	874	3	64	0.2047	4.2813	4.38647	Up	6.5194e-16	7.5336e-15	unnamed protein product [Vitis vinifera]	Heavy metal-associated isoprenylated plant protein 26 OS=Arabidopsis thaliana GN=HIPP26 PE=1 SV=1	--	copper chaperone
Unigene31870_All	1246	9	191	0.4307	8.9624	4.37913	Up	4.80072e-45	1.34712e-43	PREDICTED: uncharacterized protein LOC101293866 [Fragaria vesca subsp. vesca]	--	--	--
CL2167.Contig5_All	3274	1	21	0.0182	0.375	4.36488	Up	7.0304e-06	3.62585e-05	WD-repeat protein, putative [Ricinus communis] >gi|223546979|gb|EEF48476.1| WD-repeat protein, putative [Ricinus communis]	--	--	--
CL7116.Contig2_All	849	1	21	0.0702	1.4462	4.36465	Up	7.0304e-06	3.62605e-05	Serine/threonine-protein kinase SAPK3, putative [Ricinus communis] >gi|223543512|gb|EEF45043.1| Serine/threonine-protein kinase SAPK3, putative [Ricinus communis]	Serine/threonine-protein kinase SAPK2 OS=Oryza sativa subsp. japonica GN=SAPK2 PE=1 SV=1	--	serine/threonine-protein kinase SRK2 [EC:2.7.11.1]
Unigene26497_All	553	1	21	0.1078	2.2203	4.36433	Up	7.0304e-06	3.62644e-05	predicted protein [Populus trichocarpa] >gi|222848802|gb|EEE86349.1| predicted protein [Populus trichocarpa]	Probable non-specific lipid-transfer protein AKCS9 OS=Vigna unguiculata PE=2 SV=1	--	--
Unigene19384_All	331	1	21	0.1801	3.7094	4.36432	Up	7.0304e-06	3.62839e-05	--	--	--	--
Unigene43235_All	368	1	21	0.162	3.3364	4.36423	Up	7.0304e-06	3.62663e-05	PREDICTED: auxin-induced protein 15A [Vitis vinifera] >gi|147856535|emb|CAN82489.1| hypothetical protein VITISV_036184 [Vitis vinifera]	Auxin-induced protein X15 OS=Glycine max PE=2 SV=1	--	SAUR family protein
Unigene20126_All	797	1	21	0.0748	1.5405	4.36422	Up	7.0304e-06	3.62702e-05	unnamed protein product [Vitis vinifera]	Gibberellin 2-beta-dioxygenase 2 OS=Pisum sativum GN=GA2OX2 PE=2 SV=1	Isopenicillin N synthase and related dioxygenases	gibberellin 2-oxidase [EC:1.14.11.13]
Unigene42544_All	393	2	42	0.3034	6.2483	4.36417	Up	8.79686e-11	7.354e-10	--	--	--	--
Unigene42646_All	255	1	21	0.2338	4.8149	4.36416	Up	7.0304e-06	3.62546e-05	--	--	--	--
Unigene43242_All	295	1	21	0.2021	4.162	4.36414	Up	7.0304e-06	3.62683e-05	--	--	--	--
CL9495.Contig1_All	267	1	21	0.2233	4.5985	4.36411	Up	7.0304e-06	3.62741e-05	--	--	--	--
Unigene41548_All	401	1	21	0.1487	3.0618	4.3639	Up	7.0304e-06	3.628e-05	--	--	--	--
Unigene26589_All	328	1	21	0.1818	3.7433	4.36389	Up	7.0304e-06	3.62858e-05	hypothetical protein PRUPE_ppa006581mg [Prunus persica]	Nucleobase-ascorbate transporter 1 OS=Arabidopsis thaliana GN=NAT1 PE=2 SV=1	--	solute carrier family 23 (nucleobase transporter), member 1/2
Unigene41060_All	298	1	21	0.2001	4.1201	4.36389	Up	7.0304e-06	3.62566e-05	--	--	--	--
Unigene41951_All	404	1	21	0.1476	3.0391	4.36388	Up	7.0304e-06	3.62624e-05	--	--	--	--
Unigene42633_All	239	1	21	0.2495	5.1372	4.36387	Up	7.0304e-06	3.62722e-05	--	--	--	--
Unigene6744_All	278	1	21	0.2145	4.4165	4.36385	Up	7.0304e-06	3.62761e-05	--	--	--	--
Unigene19990_All	1263	6	126	0.2833	5.8328	4.36379	Up	4.30964e-30	8.47716e-29	PREDICTED: root phototropism protein 3 [Vitis vinifera] >gi|297743368|emb|CBI36235.3| unnamed protein product [Vitis vinifera]	Coleoptile phototropism protein 1 OS=Oryza sativa subsp. japonica GN=CPT1 PE=2 SV=1	--	--
Unigene2995_All	297	1	21	0.2008	4.134	4.36371	Up	7.0304e-06	3.62819e-05	--	--	--	--
Unigene6320_All	642	1	21	0.0929	1.9125	4.36364	Up	7.0304e-06	3.6278e-05	--	--	--	--
CL5495.Contig3_All	1069	2	42	0.1116	2.2971	4.3634	Up	8.79686e-11	7.35464e-10	PREDICTED: flavonol sulfotransferase-like [Vitis vinifera]	Cytosolic sulfotransferase 12 OS=Arabidopsis thaliana GN=SOT12 PE=1 SV=2	--	desulfoglucosinolate sulfotransferase A/B/C [EC:2.8.2.-]
Unigene22125_All	962	129	2702	7.9956	164.217	4.36025	Up	0	0	lipid binding protein, putative [Ricinus communis] >gi|223538931|gb|EEF40529.1| lipid binding protein, putative [Ricinus communis]	--	--	--
Unigene19695_All	610	7	146	0.6842	13.9936	4.35421	Up	1.28129e-34	2.83747e-33	conserved hypothetical protein [Ricinus communis] >gi|223543995|gb|EEF45521.1| conserved hypothetical protein [Ricinus communis]	Flowering-promoting factor 1-like protein 3 OS=Oryza sativa subsp. japonica GN=Os02g0460200 PE=2 SV=1	--	elongation factor 1 alpha-like protein
Unigene2497_All	375	2	41	0.318	6.3923	4.32924	Up	1.66662e-10	1.36483e-09	--	--	--	--
Unigene3186_All	1129	4	82	0.2113	4.2465	4.32891	Up	6.53618e-20	9.04223e-19	hypothetical protein VITISV_007829 [Vitis vinifera]	Protein BREVIS RADIX OS=Arabidopsis thaliana GN=BRX PE=1 SV=2	--	--
CL1593.Contig10_All	1948	3	61	0.0918	1.8308	4.31784	Up	4.4243e-15	4.8927e-14	beta-primeverosidase [Camellia sinensis]	Furcatin hydrolase OS=Viburnum furcatum PE=1 SV=1	Beta-glucosidase/6-phospho-beta-glucosidase/beta-galactosidase	beta-glucosidase [EC:3.2.1.21]
Unigene41159_All	357	4	81	0.6681	13.2655	4.31147	Up	1.23575e-19	1.69053e-18	--	--	--	--
CL8885.Contig2_All	610	1	20	0.0977	1.9169	4.29427	Up	1.33444e-05	6.58582e-05	--	--	--	--
Unigene20716_All	1204	1	20	0.0495	0.9712	4.29427	Up	1.33444e-05	6.58684e-05	RecName: Full=Pectinesterase; Short=PE; AltName: Full=Pectin methylesterase	Pectinesterase OS=Daucus carota PE=1 SV=1	Pectin methylesterase	pectinesterase [EC:3.1.1.11]
Unigene18420_All	528	1	20	0.1129	2.2146	4.29393	Up	1.33444e-05	6.58785e-05	--	--	--	--
Unigene29853_All	641	1	20	0.093	1.8242	4.29389	Up	1.33444e-05	6.58853e-05	--	--	--	--
Unigene43322_All	337	1	20	0.1769	3.4698	4.29385	Up	1.33444e-05	6.58514e-05	--	--	--	--
Unigene2593_All	206	1	20	0.2894	5.6764	4.29384	Up	1.33444e-05	6.58955e-05	--	--	--	--
Unigene42976_All	311	2	40	0.3834	7.5198	4.29377	Up	3.15434e-10	2.52706e-09	--	--	--	--
Unigene21921_All	578	2	40	0.2063	4.0461	4.29372	Up	3.15434e-10	2.52663e-09	--	--	--	--
CL7122.Contig2_All	272	1	20	0.2192	4.299	4.29368	Up	1.33444e-05	6.5865e-05	--	--	--	--
Unigene19325_All	459	1	20	0.1299	2.5476	4.29367	Up	1.33444e-05	6.58887e-05	unnamed protein product [Vitis vinifera]	--	--	--
Unigene9291_All	444	1	20	0.1343	2.6336	4.29351	Up	1.33444e-05	6.58819e-05	PREDICTED: phosphate transporter PHO1 homolog 1-like [Solanum lycopersicum]	Phosphate transporter PHO1 homolog 1 OS=Arabidopsis thaliana GN=PHO1-H1 PE=2 SV=1	EXS domain-containing protein	--
Unigene23264_All	478	2	40	0.2495	4.8926	4.29349	Up	3.15434e-10	2.52684e-09	putative protein [Arabidopsis thaliana] >gi|7269574|emb|CAB79576.1| putative protein [Arabidopsis thaliana]	Retrovirus-related Pol polyprotein from transposon TNT 1-94 OS=Nicotiana tabacum PE=2 SV=1	--	--
Unigene2402_All	403	3	60	0.4439	8.7047	4.29349	Up	8.36478e-15	9.11167e-14	--	--	--	--
Unigene43063_All	223	1	20	0.2674	5.2436	4.29349	Up	1.33444e-05	6.58751e-05	--	--	--	--
Unigene42630_All	427	4	80	0.5586	10.9539	4.29349	Up	2.33506e-19	3.16149e-18	--	--	--	--
Unigene50605_All	227	1	20	0.2627	5.1512	4.29342	Up	1.33444e-05	6.58717e-05	--	--	--	--
CL10991.Contig1_All	965	1	20	0.0618	1.2117	4.29328	Up	1.33444e-05	6.58989e-05	PREDICTED: glutathione S-transferase PARB [Vitis vinifera]	Glutathione S-transferase PARB OS=Nicotiana tabacum GN=PARB PE=2 SV=1	Glutathione S-transferase	glutathione S-transferase [EC:2.5.1.18]
Unigene19802_All	590	1	20	0.1011	1.9819	4.29303	Up	1.33444e-05	6.58548e-05	--	--	--	--
Unigene1395_All	573	1	20	0.1041	2.0407	4.29302	Up	1.33444e-05	6.58616e-05	--	--	--	--
CL3515.Contig3_All	1329	1	20	0.0449	0.8799	4.29255	Up	1.33444e-05	6.58921e-05	PREDICTED: uncharacterized protein YraH-like [Fragaria vesca subsp. vesca]	--	--	--
Unigene11471_All	1441	42	831	1.7379	33.7167	4.27805	Up	3.42998e-188	3.61512e-186	hypothetical protein PRUPE_ppb006257mg [Prunus persica]	GDSL esterase/lipase At5g33370 OS=Arabidopsis thaliana GN=At5g33370 PE=2 SV=1	Phospholipase/lecithinase/hemolysin	zeta-carotene desaturase [EC:1.3.5.6]
Unigene4639_All	1422	9	178	0.3774	7.3186	4.2774	Up	1.88017e-41	4.87644e-40	Phosphatidylinositol-3,4,5-trisphosphate 3-phosphatase and dual-specificity protein phosphatase PTEN, putative [Ricinus communis] >gi|223535750|gb|EEF37412.1| Phosphatidylinositol-3,4,5-trisphosphate 3-phosphatase and dual-specificity protein phosphatase PTEN, putative [Ricinus communis]	Formin-like protein 6 OS=Oryza sativa subsp. japonica GN=FH6 PE=2 SV=2	Predicted protein-tyrosine phosphatase	phosphatidylinositol-3,4,5-trisphosphate 3-phosphatase [EC:3.1.3.67]
Unigene14989_All	786	6	118	0.4552	8.7774	4.26922	Up	7.00302e-28	1.28084e-26	unnamed protein product [Vitis vinifera]	Non-functional NADPH-dependent codeinone reductase 2 OS=Papaver somniferum GN=COR2 PE=1 SV=1	Aldo/keto reductases, related to diketogulonate reductase	6'-deoxychalcone synthase [EC:2.3.1.170]
CL6782.Contig2_All	2348	28	549	0.711	13.6704	4.26506	Up	1.27016e-124	9.13223e-123	hypothetical protein PRUPE_ppa002542mg [Prunus persica]	Sulfate transporter 1.3 OS=Arabidopsis thaliana GN=SULTR1;3 PE=2 SV=1	Sulfate permease and related transporters (MFS superfamily)	--
Unigene20343_All	603	7	137	0.6922	13.2835	4.2623	Up	3.9199e-32	8.1466e-31	--	--	--	--
CL3749.Contig4_All	908	2	39	0.1313	2.5112	4.25744	Up	5.96382e-10	4.67742e-09	putative cold-inducible protein [Camellia sinensis] >gi|259018359|gb|ACV89762.1| putative light-inducible protein [Camellia sinensis]	Early light-induced protein, chloroplastic OS=Pisum sativum PE=2 SV=1	--	--
Unigene42332_All	1052	6	117	0.3401	6.5025	4.25696	Up	1.32099e-27	2.39734e-26	Gibberellin receptor GID1, putative [Ricinus communis] >gi|223536678|gb|EEF38320.1| Gibberellin receptor GID1, putative [Ricinus communis]	Probable carboxylesterase 15 OS=Arabidopsis thaliana GN=CXE15 PE=2 SV=1	Esterase/lipase	gibberellin receptor GID1 [EC:3.-.-.-]
Unigene22218_All	347	3	58	0.5155	9.7725	4.24468	Up	2.98342e-14	3.14342e-13	--	--	--	--
Unigene9083_All	1027	3	58	0.1742	3.3019	4.24448	Up	2.98342e-14	3.14308e-13	conserved hypothetical protein [Ricinus communis] >gi|223551019|gb|EEF52505.1| conserved hypothetical protein [Ricinus communis]	--	--	--
Unigene19714_All	761	3	58	0.2351	4.4561	4.24444	Up	2.98342e-14	3.14273e-13	PREDICTED: uncharacterized protein LOC100255653 [Vitis vinifera]	--	--	--
Unigene28386_All	1544	10	191	0.3862	7.2326	4.22709	Up	4.82774e-44	1.32486e-42	copia LTR rider [Solanum lycopersicum] >gi|133711819|gb|ABO36636.1| copia LTR rider [Solanum lycopersicum]	--	--	--
CL6700.Contig2_All	4188	4	76	0.0569	1.061	4.22085	Up	2.95996e-18	3.83695e-17	PREDICTED: methionine S-methyltransferase-like [Vitis vinifera]	Methionine S-methyltransferase OS=Wollastonia biflora GN=MMT1 PE=1 SV=1	Aspartate/tyrosine/aromatic aminotransferase	methionine S-methyltransferase [EC:2.1.1.12]
CL6451.Contig1_All	1589	1	19	0.0375	0.6991	4.22054	Up	2.52812e-05	0.000119908	basic 7S globulin 2 precursor small subunit, putative [Ricinus communis] >gi|223543800|gb|EEF45328.1| basic 7S globulin 2 precursor small subunit, putative [Ricinus communis]	Basic 7S globulin 2 OS=Glycine max PE=1 SV=1	--	--
CL4357.Contig6_All	764	1	19	0.078	1.454	4.22041	Up	2.52812e-05	0.000119866	translation initiation factor, putative [Ricinus communis] >gi|223527803|gb|EEF29902.1| translation initiation factor, putative [Ricinus communis]	Eukaryotic translation initiation factor 6-2 OS=Arabidopsis thaliana GN=EIF6-2 PE=2 SV=1	Translation initiation factor 6 (eIF-6)	translation initiation factor 6
CL7571.Contig1_All	628	1	19	0.0949	1.7689	4.2203	Up	2.52812e-05	0.000119831	hypothetical protein PHYSODRAFT_343836 [Phytophthora sojae]	Late embryogenesis abundant protein 1 OS=Cicer arietinum PE=2 SV=1	--	--
Unigene43145_All	254	1	19	0.2347	4.3735	4.2199	Up	2.52812e-05	0.00011989	--	--	--	--
Unigene27184_All	453	1	19	0.1316	2.4522	4.21985	Up	2.52812e-05	0.000119842	--	--	--	--
Unigene2366_All	412	1	19	0.1447	2.6963	4.21984	Up	2.52812e-05	0.000119771	--	--	--	--
CL10831.Contig2_All	240	1	19	0.2484	4.6286	4.21984	Up	2.52812e-05	0.000119884	hypothetical protein PRUPE_ppa000077mg [Prunus persica]	Callose synthase 7 OS=Arabidopsis thaliana GN=CALS7 PE=2 SV=3	--	callose synthase [EC:2.4.1.-]
Unigene27098_All	551	2	38	0.2164	4.0322	4.21979	Up	1.12632e-09	8.62355e-09	--	--	--	--
Unigene51163_All	398	1	19	0.1498	2.7911	4.21972	Up	2.52812e-05	0.000119819	--	--	--	--
Unigene42370_All	263	1	19	0.2267	4.2238	4.21969	Up	2.52812e-05	0.000119795	--	--	--	--
Unigene42136_All	294	1	19	0.2028	3.7785	4.21968	Up	2.52812e-05	0.000119759	hypothetical protein VITISV_026810 [Vitis vinifera]	Retrovirus-related Pol polyprotein from transposon TNT 1-94 OS=Nicotiana tabacum PE=2 SV=1	--	--
Unigene6059_All	234	1	19	0.2548	4.7473	4.21967	Up	2.52812e-05	0.000119783	--	--	--	--
Unigene42715_All	637	1	19	0.0936	1.7439	4.21966	Up	2.52812e-05	0.000119836	PREDICTED: ABC transporter A family member 2 [Vitis vinifera]	ABC transporter A family member 2 OS=Arabidopsis thaliana GN=ABCA2 PE=2 SV=1	--	--
CL7051.Contig2_All	477	1	19	0.125	2.3289	4.21965	Up	2.52812e-05	0.000119872	hypothetical protein CHLNCDRAFT_34782 [Chlorella variabilis]	Short-chain type dehydrogenase/reductase OS=Picea abies PE=2 SV=1	Dehydrogenases with different specificities (related to short-chain alcohol dehydrogenases)	3-oxoacyl-[acyl-carrier protein] reductase [EC:1.1.1.100]
CL301.Contig1_All	494	2	38	0.2414	4.4974	4.21959	Up	1.12632e-09	8.62286e-09	conserved hypothetical protein [Ricinus communis] >gi|223529454|gb|EEF31413.1| conserved hypothetical protein [Ricinus communis]	--	--	--
CL11370.Contig3_All	209	2	38	0.5706	10.6303	4.21956	Up	1.12632e-09	8.62424e-09	polygalacturonase inhibitor protein [Brassica napus] >gi|22256018|gb|AAM94868.1| polygalacturonase inhibitor protein [Brassica napus] >gi|160693700|gb|ABX46548.1| polygalacturonase inhibitor protein 1 [Brassica napus]	Polygalacturonase inhibitor 2 OS=Arabidopsis thaliana GN=PGIP2 PE=2 SV=2	--	--
Unigene19933_All	317	1	19	0.1881	3.5043	4.21955	Up	2.52812e-05	0.000119896	--	--	--	--
Unigene41826_All	209	1	19	0.2853	5.3151	4.21955	Up	2.52812e-05	0.000119813	--	--	--	--
Unigene29744_All	474	1	19	0.1258	2.3436	4.21952	Up	2.52812e-05	0.000119854	--	--	--	--
Unigene42985_All	311	3	57	0.5752	10.7157	4.21952	Up	5.62784e-14	5.83417e-13	--	--	--	--
Unigene43255_All	328	1	19	0.1818	3.3868	4.2195	Up	2.52812e-05	0.000119878	--	--	--	--
Unigene42059_All	359	1	19	0.1661	3.0943	4.21949	Up	2.52812e-05	0.000119765	--	--	--	--
Unigene30393_All	715	3	57	0.2502	4.661	4.21949	Up	5.62784e-14	5.8348e-13	PREDICTED: uncharacterized protein LOC101251749 [Solanum lycopersicum]	--	--	--
Unigene43219_All	303	1	19	0.1968	3.6662	4.21948	Up	2.52812e-05	0.000119777	--	--	--	--
CL5614.Contig6_All	1337	2	38	0.0892	1.6617	4.21947	Up	1.12632e-09	8.62217e-09	PREDICTED: GDSL esterase/lipase At5g45960-like [Solanum lycopersicum]	GDSL esterase/lipase At5g45960 OS=Arabidopsis thaliana GN=At5g45960 PE=2 SV=1	--	zeta-carotene desaturase [EC:1.3.5.6]
Unigene43340_All	351	1	19	0.1699	3.1649	4.2194	Up	2.52812e-05	0.000119789	Metal transporter [Medicago truncatula] >gi|357520337|ref|XP_003630457.1| Metal transporter [Medicago truncatula] >gi|355491103|gb|AES72306.1| Metal transporter [Medicago truncatula] >gi|355524479|gb|AET04933.1| Metal transporter [Medicago truncatula]	Metal transporter Nramp5 OS=Oryza sativa subsp. japonica GN=NRAMP5 PE=2 SV=1	Mn2+ and Fe2+ transporters of the NRAMP family	manganese transport protein
Unigene43663_All	388	1	19	0.1537	2.8631	4.21939	Up	2.52812e-05	0.000119801	--	--	--	--
Unigene41728_All	249	1	19	0.2395	4.4613	4.21937	Up	2.52812e-05	0.000119848	--	--	--	--
Unigene33706_All	333	1	19	0.1791	3.3359	4.21924	Up	2.52812e-05	0.000119902	--	--	--	--
Unigene7120_All	476	1	19	0.1253	2.3338	4.21922	Up	2.52812e-05	0.000119825	--	--	--	--
CL229.Contig1_All	787	1	19	0.0758	1.4115	4.21889	Up	2.52812e-05	0.000119807	--	--	--	--
Unigene29792_All	742	1	19	0.0804	1.4971	4.21883	Up	2.52812e-05	0.00011986	hypothetical protein PRUPE_ppa004636mg [Prunus persica]	Sugar transporter ERD6-like 16 OS=Arabidopsis thaliana GN=At5g18840 PE=2 SV=2	Permeases of the major facilitator superfamily	MFS transporter, SP family, solute carrier family 2 (facilitated glucose transporter), member 8
Unigene30318_All	472	99	1857	12.5063	230.026	4.20107	Up	0	0	--	--	--	--
Unigene27530_All	3805	3	56	0.047	0.8605	4.19444	Up	1.06077e-13	1.07833e-12	hypothetical protein VITISV_004500 [Vitis vinifera]	Putative E3 ubiquitin-protein ligase LIN-1 OS=Lotus japonicus GN=CERBERUS PE=2 SV=2	--	--
Unigene17957_All	410	11	205	1.5997	29.2333	4.19174	Up	6.55542e-47	1.91166e-45	--	--	--	--
Unigene32557_All	862	17	316	1.1759	21.4332	4.18801	Up	1.68417e-71	7.11908e-70	Thioredoxin H2 [Medicago truncatula] >gi|355514884|gb|AES96507.1| Thioredoxin H2 [Medicago truncatula]	Thioredoxin H2 OS=Arabidopsis thaliana GN=TRX2 PE=2 SV=2	Thiol-disulfide isomerase and thioredoxins	thioredoxin 1
Unigene47611_All	216	26	483	7.1772	130.738	4.18711	Up	1.78736e-108	1.10528e-106	RD22-like protein [Knorringia sibirica]	BURP domain-containing protein 3 OS=Oryza sativa subsp. japonica GN=BURP3 PE=2 SV=1	--	--
Unigene22406_All	648	6	111	0.5521	10.0151	4.1811	Up	5.90002e-26	1.0134e-24	--	--	--	--
CL4235.Contig1_All	523	5	92	0.57	10.2848	4.17341	Up	1.06948e-21	1.59008e-20	--	--	--	--
Unigene25068_All	1010	3	55	0.1771	3.1838	4.16811	Up	1.99773e-13	1.9959e-12	Polynucleotidyl transferase, Ribonuclease H fold [Medicago truncatula]	--	--	--
Unigene30478_All	381	4	73	0.626	11.2023	4.16149	Up	1.97578e-17	2.45978e-16	--	--	--	--
CL147.Contig6_All	2411	125	2274	3.0914	55.1444	4.15688	Up	0	0	beta-fructofuranosidase [Daucus carota]	Beta-fructofuranosidase, soluble isoenzyme I OS=Daucus carota GN=INV*DC4 PE=1 SV=2	Beta-fructosidases (levanase/invertase)	beta-fructofuranosidase [EC:3.2.1.26]
CL6170.Contig11_All	1370	1	18	0.0435	0.7682	4.14239	Up	4.77968e-05	0.000216077	PREDICTED: serine/threonine-protein kinase SAPK2-like [Vitis vinifera] >gi|297741826|emb|CBI33139.3| unnamed protein product [Vitis vinifera]	Serine/threonine-protein kinase SAPK1 OS=Oryza sativa subsp. japonica GN=SAPK1 PE=1 SV=1	Serine/threonine protein kinase	serine/threonine-protein kinase SRK2 [EC:2.7.11.1]
Unigene2464_All	537	1	18	0.111	1.9598	4.14207	Up	4.77968e-05	0.000215843	--	--	--	--
Unigene7731_All	513	1	18	0.1162	2.0515	4.142	Up	4.77968e-05	0.000215853	--	--	--	--
Unigene42541_All	310	1	18	0.1923	3.3948	4.1419	Up	4.77968e-05	0.000216016	--	--	--	--
Unigene42512_All	276	1	18	0.216	3.813	4.14182	Up	4.77968e-05	0.000216036	--	--	--	--
Unigene30416_All	835	3	54	0.2142	3.7811	4.14178	Up	3.7591e-13	3.6956e-12	PREDICTED: transcriptional activator Myb-like [Vitis vinifera] >gi|302142744|emb|CBI19947.3| unnamed protein product [Vitis vinifera]	Transcription factor MYB44 OS=Arabidopsis thaliana GN=MYB44 PE=2 SV=1	Myb superfamily proteins, including transcription factors and mRNA splicing factors	myb proto-oncogene protein, plant
Unigene43216_All	213	1	18	0.2799	4.9408	4.14176	Up	4.77968e-05	0.000215995	--	--	--	--
Unigene16374_All	367	2	36	0.3249	5.7351	4.14175	Up	4.00314e-09	2.93046e-08	hypothetical protein OsJ_22674 [Oryza sativa Japonica Group]	Classical arabinogalactan protein 9 OS=Arabidopsis thaliana GN=AGP9 PE=1 SV=2	--	6-phosphofructokinase [EC:2.7.1.11]
CL11037.Contig2_All	1488	6	108	0.2404	4.2435	4.14175	Up	3.92e-25	6.53302e-24	conserved hypothetical protein [Ricinus communis] >gi|223536006|gb|EEF37664.1| conserved hypothetical protein [Ricinus communis]	--	--	--
Unigene43619_All	299	1	18	0.1994	3.5197	4.14172	Up	4.77968e-05	0.000215965	hypothetical protein [Beta vulgaris subsp. vulgaris]	--	--	--
CL807.Contig6_All	782	7	126	0.5337	9.4204	4.14169	Up	4.11856e-29	7.81907e-28	PREDICTED: peptidyl-tRNA hydrolase 2, mitochondrial-like isoform 1 [Solanum lycopersicum] >gi|460414693|ref|XP_004252699.1| PREDICTED: peptidyl-tRNA hydrolase 2, mitochondrial-like isoform 2 [Solanum lycopersicum]	--	Uncharacterized conserved protein	peptidyl-tRNA hydrolase, PTH2 family [EC:3.1.1.29]
Unigene32942_All	272	1	18	0.2192	3.8691	4.14168	Up	4.77968e-05	0.000216006	predicted protein [Populus trichocarpa] >gi|222863837|gb|EEF00968.1| predicted protein [Populus trichocarpa]	--	--	--
CL1804.Contig2_All	252	2	36	0.4732	8.3524	4.14167	Up	4.00314e-09	2.93024e-08	--	--	--	--
Unigene18651_All	516	2	36	0.2311	4.0791	4.14166	Up	4.00314e-09	2.93136e-08	PREDICTED: IAA-amino acid hydrolase ILR1-like 6-like [Vitis vinifera]	IAA-amino acid hydrolase ILR1-like 6 OS=Arabidopsis thaliana GN=ILL6 PE=2 SV=2	Metal-dependent amidase/aminoacylase/carboxypeptidase	IAA-amino acid hydrolase [EC:3.5.1.-]
Unigene13468_All	468	2	36	0.2548	4.4974	4.14165	Up	4.00314e-09	2.93069e-08	PREDICTED: uncharacterized protein LOC100245254 [Vitis vinifera] >gi|298205214|emb|CBI17273.3| unnamed protein product [Vitis vinifera]	--	--	--
Unigene55043_All	250	1	18	0.2385	4.2096	4.14162	Up	4.77968e-05	0.000216067	--	--	--	--
CL4146.Contig4_All	313	1	18	0.1905	3.3623	4.14159	Up	4.77968e-05	0.000215894	--	--	--	--
Unigene9895_All	314	1	18	0.1899	3.3516	4.14154	Up	4.77968e-05	0.000215863	PREDICTED: cellulose synthase-like protein D5-like [Solanum lycopersicum]	Cellulose synthase-like protein D5 OS=Arabidopsis thaliana GN=CSLD5 PE=2 SV=1	--	1,4-beta-D-xylan synthase [EC:2.4.2.24]
Unigene6888_All	631	2	36	0.189	3.3357	4.14153	Up	4.00314e-09	2.93001e-08	--	--	--	--
CL4393.Contig1_All	448	1	18	0.1331	2.3491	4.14153	Up	4.77968e-05	0.000215985	--	--	--	--
Unigene42762_All	397	1	18	0.1502	2.6509	4.14153	Up	4.77968e-05	0.000215955	--	--	--	--
Unigene42649_All	335	1	18	0.178	3.1415	4.1415	Up	4.77968e-05	0.000216046	--	--	--	--
Unigene16843_All	390	1	18	0.1529	2.6985	4.1415	Up	4.77968e-05	0.000215924	--	--	--	--
Unigene22905_All	1302	6	108	0.2748	4.8498	4.14147	Up	3.92e-25	6.53415e-24	auxin efflux facilitator SlPIN6 [Solanum lycopersicum] >gi|327187149|gb|ADR30414.2| auxin efflux facilitator SlPIN6 [Solanum lycopersicum]	Probable auxin efflux carrier component 6 OS=Arabidopsis thaliana GN=PIN6 PE=2 SV=2	Predicted permeases	auxin efflux carrier family
Unigene13496_All	417	1	18	0.143	2.5237	4.14145	Up	4.77968e-05	0.000216056	hypothetical protein PRUPE_ppa020995mg, partial [Prunus persica]	--	--	integrator complex subunit 11 [EC:3.1.27.-]
Unigene42994_All	227	1	18	0.2627	4.6361	4.14142	Up	4.77968e-05	0.000215934	--	--	--	--
Unigene14932_All	1295	2	36	0.0921	1.6253	4.14136	Up	4.00314e-09	2.93091e-08	PREDICTED: GDSL esterase/lipase At5g45960-like [Solanum lycopersicum]	GDSL esterase/lipase At5g45960 OS=Arabidopsis thaliana GN=At5g45960 PE=2 SV=1	Phospholipase/lecithinase/hemolysin	zeta-carotene desaturase [EC:1.3.5.6]
Unigene41821_All	212	1	18	0.2813	4.9641	4.14135	Up	4.77968e-05	0.000215914	--	--	--	--
CL8190.Contig1_All	269	1	18	0.2217	3.9123	4.14134	Up	4.77968e-05	0.000215945	--	--	--	pre-mRNA-splicing factor 38A
CL6948.Contig2_All	453	2	36	0.2633	4.6464	4.14133	Up	4.00314e-09	2.93113e-08	unnamed protein product [Vitis vinifera]	Auxin-induced protein X10A OS=Glycine max PE=2 SV=1	--	SAUR family protein
Unigene41126_All	309	1	18	0.193	3.4058	4.14132	Up	4.77968e-05	0.000215873	elongation translation factor 1 alpha [Cyanophora paradoxa]	Elongation factor 1-alpha C OS=Porphyra purpurea GN=TEF-C PE=2 SV=1	Translation elongation factor EF-1alpha (GTPase)	elongation factor 1-alpha
CL8116.Contig3_All	753	1	18	0.0792	1.3976	4.14131	Up	4.77968e-05	0.000215884	PREDICTED: ycf49-like protein-like [Vitis vinifera]	Uncharacterized protein ycf49 OS=Cyanophora paradoxa GN=ycf49 PE=3 SV=1	--	--
Unigene43638_All	336	1	18	0.1775	3.1321	4.14124	Up	4.77968e-05	0.000215904	--	--	--	--
Unigene28583_All	805	1	18	0.0741	1.3073	4.14097	Up	4.77968e-05	0.000216026	--	--	--	--
CL6170.Contig3_All	1353	1	18	0.0441	0.7778	4.14055	Up	4.77968e-05	0.000216087	PREDICTED: serine/threonine-protein kinase SAPK2-like [Vitis vinifera] >gi|297741826|emb|CBI33139.3| unnamed protein product [Vitis vinifera]	Serine/threonine-protein kinase SAPK1 OS=Oryza sativa subsp. japonica GN=SAPK1 PE=1 SV=1	Serine/threonine protein kinase	serine/threonine-protein kinase SRK2 [EC:2.7.11.1]
CL6945.Contig2_All	1617	1	18	0.0369	0.6508	4.14052	Up	4.77968e-05	0.000215975	PREDICTED: nucleoside-triphosphatase [Vitis vinifera]	Nucleoside-triphosphatase OS=Pisum sativum PE=2 SV=1	Golgi nucleoside diphosphatase	apyrase [EC:3.6.1.5]
Unigene25096_All	1316	104	1865	4.7121	82.8573	4.13619	Up	0	0	hypothetical protein PRUPE_ppa008996mg [Prunus persica]	Leucine-rich repeat extensin-like protein 3 OS=Arabidopsis thaliana GN=LRX3 PE=1 SV=1	--	solute carrier family 39 (zinc transporter), member 1/2/3
CL8958.Contig2_All	3607	6	107	0.0992	1.7344	4.12795	Up	7.36258e-25	1.2171e-23	hypothetical protein PRUPE_ppa000782mg [Prunus persica]	4-alpha-glucanotransferase DPE2 OS=Arabidopsis thaliana GN=DPE2 PE=1 SV=1	4-alpha-glucanotransferase	4-alpha-glucanotransferase [EC:2.4.1.25]
Unigene710_All	1703	5	89	0.1751	3.0555	4.12516	Up	7.10196e-21	1.02446e-19	shikimate dehydrogenase, putative [Ricinus communis] >gi|223540079|gb|EEF41656.1| shikimate dehydrogenase, putative [Ricinus communis]	Bifunctional 3-dehydroquinate dehydratase/shikimate dehydrogenase, chloroplastic OS=Arabidopsis thaliana GN=EMB3004 PE=1 SV=1	Shikimate 5-dehydrogenase	3-dehydroquinate dehydratase / shikimate dehydrogenase [EC:4.2.1.10 1.1.1.25]
CL4146.Contig1_All	2596	3	53	0.0689	1.1937	4.11479	Up	7.06712e-13	6.82531e-12	putative tonoplast intrinsic protein [Camellia sinensis]	Aquaporin TIP4-1 OS=Arabidopsis thaliana GN=TIP4-1 PE=2 SV=1	Glycerol uptake facilitator and related permeases (Major Intrinsic Protein Family)	aquaporin TIP
CL1835.Contig1_All	985	37	652	2.2398	38.7007	4.11092	Up	5.01648e-144	4.12288e-142	germin-like protein [Camellia sinensis]	Auxin-binding protein ABP19a OS=Prunus persica GN=ABP19A PE=3 SV=1	--	--
Unigene9433_All	1094	2	35	0.109	1.8705	4.10102	Up	7.53272e-09	5.3848e-08	--	--	--	--
CL3443.Contig1_All	321	2	35	0.3715	6.3749	4.10097	Up	7.53272e-09	5.3844e-08	Early nodulin-like protein [Medicago truncatula] >gi|355518537|gb|AET00161.1| Early nodulin-like protein [Medicago truncatula]	--	--	--
CL7614.Contig2_All	1071	4	70	0.2227	3.8213	4.10089	Up	1.31098e-16	1.57134e-15	hypothetical protein PRUPE_ppa010743mg [Prunus persica]	NifU-like protein 3, chloroplastic OS=Arabidopsis thaliana GN=NIFU3 PE=2 SV=1	Thioredoxin-like proteins and domains	--
Unigene9217_All	1609	10	175	0.3706	6.359	4.10087	Up	1.16817e-39	2.92003e-38	predicted protein [Populus trichocarpa] >gi|222865046|gb|EEF02177.1| predicted protein [Populus trichocarpa]	Cytochrome P450 734A1 OS=Arabidopsis thaliana GN=CYP734A1 PE=2 SV=1	Cytochrome P450	cytochrome P450, family 734, subfamily A, polypeptide 1 (PHYB activation tagged suppressor 1) [EC:1.14.-.-]
Unigene2361_All	577	2	35	0.2067	3.5465	4.10079	Up	7.53272e-09	5.38359e-08	hypothetical protein PRUPE_ppa011144mg [Prunus persica]	Germin-like protein subfamily 3 member 2 OS=Arabidopsis thaliana GN=At3g10080 PE=2 SV=1	--	--
CL6808.Contig3_All	1462	2	35	0.0816	1.3997	4.1004	Up	7.53272e-09	5.38399e-08	--	--	--	--
CL12801.Contig3_All	570	20	349	2.0921	35.798	4.09686	Up	1.24799e-77	5.66211e-76	--	--	--	--
CL3749.Contig7_All	1309	8	139	0.3644	6.2084	4.09063	Up	1.01636e-31	2.08027e-30	hypothetical protein PRUPE_ppa011739mg [Prunus persica]	Early light-induced protein, chloroplastic OS=Pisum sativum PE=2 SV=1	--	--
Unigene24956_All	804	33	573	2.4473	41.6684	4.08969	Up	2.6189e-126	1.91597e-124	late embryogenesis abundant protein group 9 protein [Arachis hypogaea]	--	--	--
Unigene14751_All	934	3	52	0.1915	3.2551	4.08729	Up	1.3274e-12	1.25941e-11	Polygalacturonase precursor, putative [Ricinus communis] >gi|223531441|gb|EEF33274.1| Polygalacturonase precursor, putative [Ricinus communis]	Polygalacturonase OS=Prunus persica PE=2 SV=1	Endopolygalacturonase	polygalacturonase [EC:3.2.1.15]
CL53.Contig7_All	1608	6	104	0.2225	3.7814	4.08704	Up	4.86426e-24	7.82524e-23	predicted protein [Populus trichocarpa] >gi|222843661|gb|EEE81208.1| predicted protein [Populus trichocarpa]	Probable alpha-amylase 2 OS=Arabidopsis thaliana GN=AMY2 PE=2 SV=1	Glycosidases	alpha-amylase [EC:3.2.1.1]
Unigene11255_All	369	3	52	0.4848	8.2392	4.08704	Up	1.3274e-12	1.25929e-11	--	--	--	--
Unigene21964_All	1167	170	2943	8.6859	147.444	4.08535	Up	0	0	PREDICTED: peroxidase 21 [Vitis vinifera] >gi|297741574|emb|CBI32706.3| unnamed protein product [Vitis vinifera]	Peroxidase 21 OS=Arabidopsis thaliana GN=PER21 PE=1 SV=1	--	peroxidase [EC:1.11.1.7]
CL11129.Contig1_All	1432	10	173	0.4164	7.0634	4.08432	Up	4.10436e-39	1.01301e-37	PREDICTED: GDSL esterase/lipase At4g16230-like [Vitis vinifera]	GDSL esterase/lipase At4g16230 OS=Arabidopsis thaliana GN=At4g16230 PE=3 SV=2	Phospholipase/lecithinase/hemolysin	alpha-L-fucosidase [EC:3.2.1.51]
Unigene29906_All	684	8	138	0.6974	11.7959	4.08016	Up	1.90498e-31	3.87344e-30	unnamed protein product [Vitis vinifera]	--	--	--
CL12588.Contig2_All	769	142	2445	11.0103	185.892	4.07754	Up	0	0	--	--	--	--
CL8668.Contig2_All	759	27	461	2.1211	35.5113	4.06539	Up	1.68082e-101	9.78814e-100	PREDICTED: uncharacterized protein LOC100803580 [Glycine max]	--	--	--
CL6170.Contig12_All	1903	1	17	0.0313	0.5223	4.06064	Up	9.01606e-05	0.000387328	PREDICTED: serine/threonine-protein kinase SAPK2-like [Vitis vinifera] >gi|297741826|emb|CBI33139.3| unnamed protein product [Vitis vinifera]	Serine/threonine-protein kinase SAPK1 OS=Oryza sativa subsp. japonica GN=SAPK1 PE=1 SV=1	Serine/threonine protein kinase	serine/threonine-protein kinase SRK2 [EC:2.7.11.1]
Unigene33099_All	610	1	17	0.0977	1.6294	4.05984	Up	9.01606e-05	0.000387919	--	--	--	--
CL6170.Contig7_All	1886	1	17	0.0316	0.527	4.05981	Up	9.01606e-05	0.000387397	PREDICTED: serine/threonine-protein kinase SAPK2-like [Vitis vinifera] >gi|297741826|emb|CBI33139.3| unnamed protein product [Vitis vinifera]	Serine/threonine-protein kinase SAPK1 OS=Oryza sativa subsp. japonica GN=SAPK1 PE=1 SV=1	Serine/threonine protein kinase	serine/threonine-protein kinase SRK2 [EC:2.7.11.1]
Unigene43620_All	418	1	17	0.1426	2.3778	4.05958	Up	9.01606e-05	0.000387658	--	--	--	--
CL6648.Contig2_All	1075	2	34	0.1109	1.8492	4.05957	Up	1.41553e-08	9.85315e-08	uncharacterized protein LOC100816015 [Glycine max]	--	--	--
CL2021.Contig1_All	461	1	17	0.1293	2.156	4.05956	Up	9.01606e-05	0.00038738	--	--	--	--
Unigene12656_All	408	1	17	0.1461	2.4361	4.05955	Up	9.01606e-05	0.000387501	Os02g0187400 [Oryza sativa Japonica Group] >gi|46390047|dbj|BAD15423.1| glycerophosphoryl diester phosphodiesterase 2 precursor-like protein [Oryza sativa Japonica Group] >gi|113535659|dbj|BAF08042.1| Os02g0187400 [Oryza sativa Japonica Group]	--	--	--
Unigene43415_All	296	1	17	0.2014	3.3579	4.05942	Up	9.01606e-05	0.000387623	PREDICTED: probable inactive leucine-rich repeat receptor-like protein kinase At3g03770-like [Fragaria vesca subsp. vesca]	Probable inactive leucine-rich repeat receptor-like protein kinase At3g03770 OS=Arabidopsis thaliana GN=At3g03770 PE=2 SV=1	--	brassinosteroid insensitive 1-associated receptor kinase 1 [EC:2.7.10.1 2.7.11.1]
Unigene43346_All	282	1	17	0.2114	3.5246	4.05941	Up	9.01606e-05	0.000387415	--	--	--	--
Unigene44396_All	304	1	17	0.1961	3.2695	4.05941	Up	9.01606e-05	0.00038771	--	--	--	--
Unigene42742_All	201	1	17	0.2966	4.9449	4.05935	Up	9.01606e-05	0.000387971	--	--	--	--
Unigene42789_All	590	2	34	0.2021	3.3693	4.05931	Up	1.41553e-08	9.851e-08	--	--	--	--
CL12483.Contig2_All	371	1	17	0.1607	2.6791	4.05931	Up	9.01606e-05	0.000387832	PREDICTED: probable small nuclear ribonucleoprotein F-like isoform 2 [Fragaria vesca subsp. vesca]	Probable small nuclear ribonucleoprotein F OS=Arabidopsis thaliana GN=At4g30220 PE=2 SV=1	Small nuclear ribonucleoprotein (snRNP) homolog	small nuclear ribonucleoprotein F
Unigene19478_All	200	1	17	0.2981	4.9697	4.05929	Up	9.01606e-05	0.000387745	--	--	--	--
Unigene41252_All	307	2	34	0.3884	6.4751	4.05929	Up	1.41553e-08	9.85386e-08	--	--	--	--
Unigene41847_All	231	1	17	0.2581	4.3027	4.05924	Up	9.01606e-05	0.000387363	--	--	--	--
CL5455.Contig1_All	274	1	17	0.2176	3.6275	4.05923	Up	9.01606e-05	0.000387797	--	--	--	--
Unigene42400_All	290	1	17	0.2056	3.4274	4.0592	Up	9.01606e-05	0.000387467	root-specific metal transporter [Malus baccata]	Metal transporter Nramp5 OS=Oryza sativa subsp. japonica GN=NRAMP5 PE=2 SV=1	Mn2+ and Fe2+ transporters of the NRAMP family	manganese transport protein
CL1865.Contig3_All	318	1	17	0.1875	3.1256	4.05917	Up	9.01606e-05	0.000387675	PREDICTED: vacuolar iron transporter homolog 4-like [Solanum lycopersicum]	Vacuolar iron transporter homolog 4 OS=Arabidopsis thaliana GN=At3g43660 PE=2 SV=1	Uncharacterized membrane protein	--
Unigene42717_All	293	1	17	0.2035	3.3923	4.05916	Up	9.01606e-05	0.000387536	--	--	--	--
Unigene43298_All	265	1	17	0.225	3.7507	4.05916	Up	9.01606e-05	0.000387901	--	--	--	--
CL10064.Contig1_All	250	1	17	0.2385	3.9757	4.05915	Up	9.01606e-05	0.000387849	PREDICTED: solute carrier family 35 member F1-like [Vitis vinifera]	--	Permeases of the drug/metabolite transporter (DMT) superfamily	solute carrier family 35, member F1/2
Unigene8173_All	667	1	17	0.0894	1.4902	4.05909	Up	9.01606e-05	0.000387432	--	--	--	--
CL3203.Contig1_All	422	1	17	0.1413	2.3553	4.05908	Up	9.01606e-05	0.00038764	PREDICTED: F-box/FBD/LRR-repeat protein At1g13570-like [Solanum lycopersicum]	--	--	--
Unigene6722_All	283	1	17	0.2107	3.5121	4.05907	Up	9.01606e-05	0.000387936	--	--	--	--
Unigene42719_All	448	1	17	0.1331	2.2186	4.05907	Up	9.01606e-05	0.000387571	histone 4 [Elaeis guineensis]	Histone H4 OS=Olisthodiscus luteus PE=1 SV=2	Histones H3 and H4	histone H4
Unigene12852_All	444	1	17	0.1343	2.2386	4.05907	Up	9.01606e-05	0.000387866	--	--	--	--
Unigene30353_All	335	1	17	0.178	2.967	4.05906	Up	9.01606e-05	0.000387762	--	--	--	--
Unigene20309_All	429	1	17	0.139	2.3169	4.05904	Up	9.01606e-05	0.000387519	--	--	--	--
CL6642.Contig1_All	372	1	17	0.1603	2.6719	4.05902	Up	9.01606e-05	0.00038778	--	--	--	--
Unigene43248_All	569	2	34	0.2096	3.4936	4.059	Up	1.41553e-08	9.85243e-08	PREDICTED: metalloendoproteinase 1-like [Cucumis sativus]	Metalloendoproteinase 1 OS=Glycine max PE=1 SV=2	--	gelatinase A [EC:3.4.24.24]
Unigene33561_All	253	1	17	0.2357	3.9286	4.05899	Up	9.01606e-05	0.000387449	--	--	--	--
Unigene29012_All	376	1	17	0.1586	2.6434	4.05893	Up	9.01606e-05	0.000387693	--	--	--	--
Unigene42031_All	411	1	17	0.1451	2.4183	4.05887	Up	9.01606e-05	0.000387588	--	--	--	--
Unigene43648_All	287	1	17	0.2078	3.4632	4.05884	Up	9.01606e-05	0.000387311	PREDICTED: hyoscyamine 6-dioxygenase-like [Solanum lycopersicum]	Hyoscyamine 6-dioxygenase OS=Hyoscyamus niger GN=H6H PE=1 SV=1	--
CL11446.Contig2_All	583	1	17	0.1023	1.7049	4.05881	Up	9.01606e-05	0.000387953	predicted protein [Populus trichocarpa] >gi|222851874|gb|EEE89421.1| predicted protein [Populus trichocarpa]	Probable protein phosphatase 2C 38 OS=Arabidopsis thaliana GN=At3g12620 PE=2 SV=1	Serine/threonine protein phosphatase	protein phosphatase [EC:3.1.3.16]
CL2635.Contig1_All	994	1	17	0.06	0.9999	4.05875	Up	9.01606e-05	0.000387554	predicted protein [Populus trichocarpa] >gi|222850877|gb|EEE88424.1| predicted protein [Populus trichocarpa]	Ras-related protein RABC2a OS=Arabidopsis thaliana GN=RABC2A PE=1 SV=1	GTPase SAR1 and related small G proteins	Ras-related protein Rab-18
Unigene9435_All	476	1	17	0.1253	2.0881	4.05873	Up	9.01606e-05	0.000387988	--	--	--	--
CL6879.Contig3_All	1052	1	17	0.0567	0.9448	4.05859	Up	9.01606e-05	0.000387814	hypothetical protein PRUPE_ppa021856mg [Prunus persica]	Sodium/hydrogen exchanger 6 OS=Arabidopsis thaliana GN=NHX6 PE=1 SV=3	NhaP-type Na+/H+ and K+/H+ antiporters	solute carrier family 9 (sodium/hydrogen exchanger), member 8
CL4411.Contig2_All	995	2	34	0.1199	1.9979	4.05858	Up	1.41553e-08	9.85172e-08	dicer-like 3 protein, partial [Nicotiana attenuata]	Endoribonuclease Dicer homolog 3b OS=Oryza sativa subsp. japonica GN=DCL3B PE=2 SV=2	dsRNA-specific ribonuclease	endoribonuclease Dicer [EC:3.1.26.-]
Unigene13639_All	665	1	17	0.0897	1.4946	4.05851	Up	9.01606e-05	0.000387293	--	--	--	--
CL653.Contig11_All	908	1	17	0.0657	1.0946	4.05837	Up	9.01606e-05	0.000387345	--	--	--	--
Unigene27950_All	1264	1	17	0.0472	0.7863	4.05822	Up	9.01606e-05	0.000387884	dihydroflavonol 4-reductase [Daucus carota]	Dihydroflavonol-4-reductase OS=Antirrhinum majus GN=DFRA PE=2 SV=1	Nucleoside-diphosphate-sugar epimerases	bifunctional dihydroflavonol 4-reductase/flavanone 4-reductase [EC:1.1.1.219 1.1.1.234]
Unigene6776_All	743	1	17	0.0803	1.3377	4.05821	Up	9.01606e-05	0.000387727	hypothetical protein PRUPE_ppa009858mg [Prunus persica]	--	--	--
Unigene18269_All	1323	1	17	0.0451	0.7513	4.05819	Up	9.01606e-05	0.000387484	--	--	--	--
Unigene10482_All	1567	1	17	0.0381	0.6343	4.0573	Up	9.01606e-05	0.000387606	--	--	--	--
Unigene22133_All	768	55	923	4.2701	70.2665	4.0405	Up	1.05455e-200	1.18993e-198	PREDICTED: uncharacterized GPI-anchored protein At1g27950 [Vitis vinifera] >gi|297741205|emb|CBI32156.3| unnamed protein product [Vitis vinifera]	Uncharacterized GPI-anchored protein At1g27950 OS=Arabidopsis thaliana GN=At1g27950 PE=1 SV=1	--	--
Unigene28423_All	1450	30	503	1.2336	20.2819	4.03925	Up	4.26894e-110	2.68135e-108	short chain dehydrogenase/reductase [Nandina domestica]	(+)-neomenthol dehydrogenase OS=Arabidopsis thaliana GN=SDR1 PE=1 SV=1	Dehydrogenases with different specificities (related to short-chain alcohol dehydrogenases)	(+)-neomenthol dehydrogenase [EC:1.1.1.208]
Unigene20359_All	260	4	67	0.9173	15.0664	4.0378	Up	8.64258e-16	9.92371e-15	--	--	--	--
Unigene8163_All	1740	4	67	0.1371	2.2513	4.03746	Up	8.64258e-16	9.92252e-15	hypothetical protein [Beta vulgaris subsp. vulgaris]	Uncharacterized mitochondrial protein AtMg00310 OS=Arabidopsis thaliana GN=AtMg00310 PE=4 SV=1	Ribonuclease HI	5'-3' exoribonuclease 2 [EC:3.1.13.-]
Unigene6058_All	356	8	133	1.3399	21.8429	4.02697	Up	4.38078e-30	8.61532e-29	Aldo-keto reductase yakc [Medicago truncatula] >gi|355496714|gb|AES77917.1| Aldo-keto reductase yakc [Medicago truncatula]	Probable aldo-keto reductase 4 OS=Arabidopsis thaliana GN=At1g60710 PE=1 SV=1	--	--
CL6654.Contig4_All	1198	7	116	0.3484	5.6612	4.02229	Up	2.20438e-26	3.85112e-25	protein translocase, putative [Ricinus communis] >gi|223541518|gb|EEF43067.1| protein translocase, putative [Ricinus communis]	Outer envelope pore protein 16-2, chloroplastic OS=Arabidopsis thaliana GN=OEP162 PE=1 SV=1	--	--
CL7610.Contig4_All	248	102	1689	24.5236	398.186	4.0212	Up	0	0	predicted protein [Populus trichocarpa] >gi|222839168|gb|EEE77519.1| predicted protein [Populus trichocarpa]	--	--	--
CL7463.Contig1_All	1316	4	66	0.1812	2.9322	4.01633	Up	1.61806e-15	1.83311e-14	PREDICTED: uncharacterized protein LOC101255624 [Solanum lycopersicum]	--	Uncharacterized membrane-associated protein	--
Unigene23138_All	671	2	33	0.1777	2.8754	4.01625	Up	2.65628e-08	1.80316e-07	--	--	--	--
Unigene19703_All	788	10	165	0.7567	12.2424	4.01602	Up	6.17664e-37	1.4488e-35	--	--	--	--
Unigene27060_All	399	2	33	0.2989	4.8356	4.01596	Up	2.65628e-08	1.80342e-07	cytochrome b5 [Olea europaea]	Cytochrome b5 OS=Nicotiana tabacum PE=2 SV=1	--	--
Unigene16962_All	388	2	33	0.3074	4.9727	4.01584	Up	2.65628e-08	1.80355e-07	--	--	--	--
CL9072.Contig1_All	1148	2	33	0.1039	1.6807	4.01579	Up	2.65628e-08	1.80368e-07	PREDICTED: methyltransferase-like protein 7A [Vitis vinifera] >gi|296086353|emb|CBI31942.3| unnamed protein product [Vitis vinifera]	24-methylenesterol C-methyltransferase 2 OS=Oryza sativa subsp. japonica GN=Smt2-1 PE=2 SV=2	SAM-dependent methyltransferases	ubiquinone biosynthesis methyltransferase [EC:2.1.1.201]
Unigene42865_All	730	2	33	0.1634	2.643	4.0157	Up	2.65628e-08	1.80329e-07	--	--	--	--
CL9991.Contig1_All	2320	47	771	1.2079	19.4301	4.00772	Up	6.12386e-167	5.72468e-165	hypothetical protein PRUPE_ppa002651mg [Prunus persica] >gi|462402848|gb|EMJ08405.1| hypothetical protein PRUPE_ppa002651mg [Prunus persica]	Phosphomethylpyrimidine synthase, chloroplastic OS=Arabidopsis thaliana GN=THIC PE=1 SV=1	Thiamine biosynthesis protein ThiC	thiamine biosynthesis protein ThiC
Unigene31271_All	1639	19	311	0.6912	11.094	4.00453	Up	3.11354e-68	1.2659e-66	alcohol dehydrogenase 1 [Diospyros kaki]	Alcohol dehydrogenase OS=Malus domestica GN=ADH PE=2 SV=1	Zn-dependent alcohol dehydrogenases, class III	alcohol dehydrogenase [EC:1.1.1.1]
CL2121.Contig6_All	2288	3	49	0.0782	1.2521	4.00104	Up	8.74456e-12	7.86633e-11	PREDICTED: uncharacterized protein LOC101221788 [Cucumis sativus]	Serine/arginine-rich splicing factor 33 OS=Arabidopsis thaliana GN=SR33 PE=1 SV=1	--	FUS-interacting serine-arginine-rich protein 1
CL6088.Contig1_All	990	4	65	0.2409	3.8387	3.99411	Up	3.0269e-15	3.37655e-14	unnamed protein product [Vitis vinifera]	Patatin group J-1 OS=Solanum tuberosum PE=2 SV=1	Patatin	--
Unigene18009_All	1304	20	325	0.9145	14.5718	3.99405	Up	4.19252e-71	1.76211e-69	hypothetical protein PRUPE_ppa007702mg [Prunus persica]	WAT1-related protein At3g30340 OS=Arabidopsis thaliana GN=At3g30340 PE=2 SV=1	Permeases of the drug/metabolite transporter (DMT) superfamily	--
Unigene32577_All	1246	22	356	1.0528	16.7047	3.98795	Up	1.17152e-77	5.32019e-76	PREDICTED: stem 28 kDa glycoprotein-like [Fragaria vesca subsp. vesca]	Stem 28 kDa glycoprotein OS=Glycine max GN=VSPA PE=2 SV=1	Predicted secreted acid phosphatase	large subunit ribosomal protein L10e
CL2770.Contig2_All	760	6	97	0.4707	7.4622	3.98672	Up	3.91324e-22	5.9088e-21	PREDICTED: disease resistance response protein 206-like [Solanum lycopersicum]	Disease resistance response protein 206 OS=Pisum sativum GN=PI206 PE=2 SV=2	--	--
Unigene30879_All	685	226	3649	19.6723	311.452	3.98477	Up	0	0	structural constituent of cell wall, putative [Ricinus communis] >gi|223535722|gb|EEF37385.1| structural constituent of cell wall, putative [Ricinus communis]	--	--	--
Unigene44254_All	347	1	16	0.1718	2.6959	3.97197	Up	0.000169648	0.000692898	--	--	--	--
Unigene44617_All	347	1	16	0.1718	2.6959	3.97197	Up	0.000169648	0.00069278	--	--	--	--
Unigene43494_All	304	1	16	0.1961	3.0772	3.97196	Up	0.000169648	0.000693134	--	--	--	--
Unigene23393_All	230	1	16	0.2592	4.0672	3.9719	Up	0.000169648	0.000693429	PREDICTED: uncharacterized protein LOC100267467 [Vitis vinifera]	--	--	--
Unigene44654_All	357	1	16	0.167	2.6204	3.97187	Up	0.000169648	0.00069337	--	--	--	--
Unigene42481_All	400	2	32	0.2981	4.6773	3.97181	Up	4.9771e-08	3.29603e-07	CK25 [Nicotiana tabacum]	--	--	--
CL1859.Contig3_All	203	1	16	0.2937	4.6082	3.97179	Up	0.000169648	0.000693252	Senescence-associated protein [Medicago truncatula] >gi|355497249|gb|AES78452.1| Senescence-associated protein [Medicago truncatula]	--	--	--
Unigene2238_All	544	1	16	0.1096	1.7196	3.97175	Up	0.000169648	0.000693282	hypothetical protein PRUPE_ppa003564mg [Prunus persica]	--	--	--
Unigene1096_All	285	1	16	0.2092	3.2823	3.97175	Up	0.000169648	0.000693163	--	--	--	--
Unigene44048_All	273	1	16	0.2184	3.4266	3.97173	Up	0.000169648	0.0006934	PREDICTED: palmitoyl-monogalactosyldiacylglycerol delta-7 desaturase, chloroplastic-like [Fragaria vesca subsp. vesca]	Palmitoyl-monogalactosyldiacylglycerol delta-7 desaturase, chloroplastic OS=Arabidopsis thaliana GN=ADS3 PE=2 SV=2	Fatty-acid desaturase	stearoyl-CoA desaturase (delta-9 desaturase) [EC:1.14.19.1]
CL12421.Contig1_All	662	3	48	0.2702	4.2393	3.97173	Up	1.63587e-11	1.44594e-10	--	--	--	--
Unigene42104_All	250	1	16	0.2385	3.7419	3.97171	Up	0.000169648	0.000693104	PREDICTED: uncharacterized protein LOC100241906 [Vitis vinifera] >gi|297740424|emb|CBI30606.3| unnamed protein product [Vitis vinifera]	--	--	--
Unigene13449_All	487	3	48	0.3673	5.7626	3.97169	Up	1.63587e-11	1.44581e-10	PREDICTED: uncharacterized protein LOC100263463 [Vitis vinifera]	--	--	--
Unigene43189_All	326	1	16	0.1829	2.8695	3.97167	Up	0.000169648	0.000692986	--	--	--	--
CL6865.Contig2_All	1025	7	112	0.4072	6.3885	3.97167	Up	2.68638e-25	4.50842e-24	predicted protein [Populus trichocarpa] >gi|222861992|gb|EEE99534.1| predicted protein [Populus trichocarpa]	--	--	--
Unigene42443_All	292	1	16	0.2042	3.2036	3.97164	Up	0.000169648	0.00069275	--	--	--	--
Unigene43540_All	305	1	16	0.1955	3.0671	3.97163	Up	0.000169648	0.000692868	--	--	--	--
Unigene12749_All	557	2	32	0.2141	3.3589	3.97163	Up	4.9771e-08	3.29648e-07	(R)-limonene synthase, putative [Ricinus communis] >gi|223545126|gb|EEF46636.1| (R)-limonene synthase, putative [Ricinus communis]	(-)-alpha-terpineol synthase OS=Vitis vinifera PE=1 SV=1	--	1,8-cineole synthase [EC:4.2.3.-]
Unigene43303_All	209	1	16	0.2853	4.4759	3.97163	Up	0.000169648	0.000693311	--	--	--	--
Unigene30543_All	418	2	32	0.2853	4.4759	3.97163	Up	4.9771e-08	3.29625e-07	hypothetical protein PRUPE_ppa005373mg [Prunus persica]	Flavin-containing monooxygenase FMO GS-OX-like 9 OS=Arabidopsis thaliana GN=At5g07800 PE=2 SV=1	--	dimethylaniline monooxygenase (N-oxide forming) [EC:1.14.13.8]
CL154.Contig1_All	968	1	16	0.0616	0.9664	3.97162	Up	0.000169648	0.000693045	--	--	--	--
CL1281.Contig2_All	896	2	32	0.1331	2.0881	3.97161	Up	4.9771e-08	3.29671e-07	--	--	--	--
Unigene43290_All	223	1	16	0.2674	4.1949	3.97157	Up	0.000169648	0.000693488	unnamed protein product [Vitis vinifera]	--	--	--
Unigene43241_All	246	1	16	0.2424	3.8027	3.97156	Up	0.000169648	0.000693016	putative polyprotein [Solanum habrochaites]	Retrovirus-related Pol polyprotein from transposon TNT 1-94 OS=Nicotiana tabacum PE=2 SV=1	--	5'-3' exoribonuclease 2 [EC:3.1.13.-]
Unigene43712_All	262	1	16	0.2276	3.5705	3.97155	Up	0.000169648	0.000692927	--	--	--	--
Unigene44318_All	328	1	16	0.1818	2.852	3.97155	Up	0.000169648	0.000692839	--	--	--	--
Unigene42998_All	370	3	48	0.4835	7.5849	3.97154	Up	1.63587e-11	1.44568e-10	--	--	--	--
Unigene30311_All	243	1	16	0.2454	3.8497	3.97154	Up	0.000169648	0.000693193	--	--	--	--
CL5737.Contig4_All	731	4	64	0.3263	5.1188	3.97153	Up	5.65772e-15	6.21727e-14	hypothetical protein CHLNCDRAFT_29941 [Chlorella variabilis]	Peptidyl-prolyl cis-trans isomerase OS=Catharanthus roseus GN=PCKR1 PE=2 SV=1	Peptidyl-prolyl cis-trans isomerase (rotamase) - cyclophilin family	peptidylprolyl isomerase [EC:5.2.1.8]
CL7248.Contig1_All	253	1	16	0.2357	3.6975	3.97153	Up	0.000169648	0.000693341	--	--	--	--
Unigene29709_All	208	1	16	0.2867	4.4974	3.97148	Up	0.000169648	0.000693222	PREDICTED: uncharacterized protein LOC100262728 [Vitis vinifera] >gi|297738656|emb|CBI27901.3| unnamed protein product [Vitis vinifera]	--	--
CL2441.Contig7_All	236	1	16	0.2527	3.9638	3.97139	Up	0.000169648	0.000693518	ATMRP14 [Arabidopsis lyrata subsp. lyrata] >gi|297324098|gb|EFH54519.1| ATMRP14 [Arabidopsis lyrata subsp. lyrata]	ABC transporter C family member 10 OS=Arabidopsis thaliana GN=ABCC10 PE=2 SV=2	ABC-type multidrug transport system, ATPase and permease components	--
CL2000.Contig8_All	280	1	16	0.213	3.3409	3.97131	Up	0.000169648	0.000692721	--	--	--	--
Unigene43545_All	341	1	16	0.1749	2.7433	3.97131	Up	0.000169648	0.000693075	--	--	--	--
Unigene28917_All	597	1	16	0.0999	1.5669	3.97128	Up	0.000169648	0.000692809	--	--	--	--
Unigene44144_All	370	1	16	0.1612	2.5283	3.97124	Up	0.000169648	0.000692691	--	--	--	--
CL2756.Contig2_All	1113	1	16	0.0536	0.8405	3.97094	Up	0.000169648	0.000693459	MYBR domain class transcription factor [Malus x domestica]	Transcription factor ASG4 OS=Arabidopsis thaliana GN=ASG4 PE=2 SV=1	--	circadian clock associated 1
CL9327.Contig3_All	645	54	863	4.992	78.2274	3.96998	Up	2.28346e-185	2.36513e-183	PREDICTED: UPF0057 membrane protein At2g24040-like [Fragaria vesca subsp. vesca]	UPF0057 membrane protein At4g30650 OS=Arabidopsis thaliana GN=At4g30650 PE=3 SV=1	--	--
CL5970.Contig2_All	2188	1	16	0.0273	0.4275	3.96895	Up	0.000169648	0.000692957	(R)-limonene synthase, putative [Ricinus communis] >gi|223545126|gb|EEF46636.1| (R)-limonene synthase, putative [Ricinus communis]	Beta-bisabolene synthase OS=Santalum austrocaledonicum PE=2 SV=2	--	isoprene synthase [EC:4.2.3.27]
Unigene13520_All	337	7	111	1.2385	19.2575	3.95875	Up	5.01306e-25	8.32576e-24	--	--	--	--
Unigene29613_All	495	4	63	0.4818	7.4412	3.94903	Up	1.05662e-14	1.1433e-13	predicted protein [Populus trichocarpa] >gi|222847298|gb|EEE84845.1| predicted protein [Populus trichocarpa]	High affinity nitrate transporter 2.7 OS=Arabidopsis thaliana GN=NRT2.7 PE=2 SV=1	Nitrate/nitrite transporter	MFS transporter, NNP family, nitrate/nitrite transporter
Unigene26433_All	420	4	63	0.5679	8.77	3.94887	Up	1.05662e-14	1.14343e-13	--	--	--	--
Unigene1643_All	1751	13	204	0.4427	6.8116	3.94359	Up	9.26014e-45	2.57811e-43	endo-1,4-beta-glucanase [Populus trichocarpa] >gi|347466637|gb|AEO97231.1| endo-1,4-beta-glucanase [Populus trichocarpa]	Endoglucanase 11 OS=Arabidopsis thaliana GN=At2g32990 PE=2 SV=1	--	endoglucanase [EC:3.2.1.4]
Unigene26070_All	638	9	141	0.8411	12.9213	3.94133	Up	2.4186e-31	4.90948e-30	PREDICTED: transcription factor bHLH135 [Vitis vinifera] >gi|296082887|emb|CBI22188.3| unnamed protein product [Vitis vinifera]	Transcription factor bHLH135 OS=Arabidopsis thaliana GN=BHLH135 PE=1 SV=1	--	--
CL5220.Contig3_All	941	9	141	0.5703	8.7607	3.94125	Up	2.4186e-31	4.90844e-30	PREDICTED: uncharacterized protein LOC101314483 [Fragaria vesca subsp. vesca]	Proline-rich receptor-like protein kinase PERK9 OS=Arabidopsis thaliana GN=PERK9 PE=2 SV=1	--	phospholipase D [EC:3.1.4.4]
CL7610.Contig1_All	573	198	3097	20.6038	316.005	3.93897	Up	0	0	predicted protein [Populus trichocarpa] >gi|222839168|gb|EEE77519.1| predicted protein [Populus trichocarpa]	--	--	--
Unigene16022_All	371	2	31	0.3214	4.8853	3.92601	Up	9.311e-08	6.01898e-07	--	--	--	--
Unigene42505_All	473	4	62	0.5042	7.6637	3.92597	Up	1.97157e-14	2.09852e-13	--	--	--	--
Unigene9348_All	312	4	62	0.7644	11.6184	3.92594	Up	1.97157e-14	2.09829e-13	--	--	--	--
Unigene29855_All	693	10	155	0.8604	13.0769	3.92587	Up	3.1579e-34	6.90562e-33	lipoxygenase [Camellia sinensis]	Linoleate 13S-lipoxygenase 2-1, chloroplastic OS=Solanum tuberosum GN=LOX2.1 PE=1 SV=1	--	lipoxygenase [EC:1.13.11.12]
Unigene13451_All	397	2	31	0.3004	4.5654	3.92578	Up	9.311e-08	6.0202e-07	PREDICTED: mannosyl-oligosaccharide 1,2-alpha-mannosidase MNS1-like [Vitis vinifera] >gi|297735785|emb|CBI18472.3| unnamed protein product [Vitis vinifera]	Mannosyl-oligosaccharide 1,2-alpha-mannosidase MNS1 OS=Arabidopsis thaliana GN=MNS1 PE=1 SV=1	--	mannosyl-oligosaccharide alpha-1,2-mannosidase [EC:3.2.1.113]
Unigene14535_All	2343	10	155	0.2545	3.8678	3.92578	Up	3.1579e-34	6.9072e-33	PREDICTED: probable sulfate transporter 3.4-like isoform 2 [Vitis vinifera]	Probable sulfate transporter 3.4 OS=Arabidopsis thaliana GN=SULTR3;4 PE=2 SV=1	Sulfate permease and related transporters (MFS superfamily)	--
Unigene52081_All	253	2	31	0.4714	7.1639	3.92572	Up	9.311e-08	6.01939e-07	--	--	--	--
Unigene10037_All	919	2	31	0.1298	1.9722	3.92544	Up	9.311e-08	6.0198e-07	PREDICTED: uncharacterized protein LOC100255141 [Vitis vinifera]	--	--
CL1108.Contig3_All	1457	5	77	0.2046	3.0899	3.91668	Up	1.30789e-17	1.64428e-16	PREDICTED: tyrosine aminotransferase-like [Solanum lycopersicum]	Nicotianamine aminotransferase B OS=Hordeum vulgare GN=naat-B PE=1 SV=2	Aspartate/tyrosine/aromatic aminotransferase	tyrosine aminotransferase [EC:2.6.1.5]
CL4019.Contig1_All	1830	13	200	0.4236	6.3898	3.915	Up	1.11371e-43	3.03116e-42	glucose-methanol-choline (gmc) oxidoreductase, putative [Ricinus communis] >gi|223533214|gb|EEF34970.1| glucose-methanol-choline (gmc) oxidoreductase, putative [Ricinus communis]	Protein HOTHEAD OS=Arabidopsis thaliana GN=HTH PE=1 SV=1	Choline dehydrogenase and related flavoproteins	fatty acid omega-hydroxy dehydrogenase [EC:1.1.-.-]
CL1364.Contig1_All	709	53	815	4.4572	67.2077	3.91442	Up	2.54282e-173	2.49118e-171	Gty37 protein [Gerbera hybrid cultivar]	Putative cell wall protein OS=Arabidopsis thaliana GN=At2g20870 PE=2 SV=2	--	--
Unigene19668_All	694	3	46	0.2577	3.8753	3.91054	Up	5.70572e-11	4.84118e-10	--	--	--	--
Unigene33119_All	451	3	46	0.3966	5.9633	3.91035	Up	5.70572e-11	4.84075e-10	hypothetical protein GUITHDRAFT_113400 [Guillardia theta CCMP2712]	--	--	--
Unigene33207_All	389	6	92	0.9197	13.8276	3.91024	Up	8.83658e-21	1.26952e-19	--	--	--	--
Unigene41066_All	305	3	46	0.5865	8.8179	3.91023	Up	5.70572e-11	4.84161e-10	--	--	--	--
CL1593.Contig15_All	1902	4	61	0.1254	1.8751	3.90236	Up	3.6755e-14	3.85483e-13	beta-primeverosidase [Camellia sinensis]	Furcatin hydrolase OS=Viburnum furcatum PE=1 SV=1	Beta-glucosidase/6-phospho-beta-glucosidase/beta-galactosidase	beta-glucosidase [EC:3.2.1.21]
CL4835.Contig1_All	765	4	61	0.3118	4.662	3.90226	Up	3.6755e-14	3.85441e-13	hypothetical protein PRUPE_ppa010394mg [Prunus persica]	Bidirectional sugar transporter SWEET17 OS=Arabidopsis thaliana GN=SWEET17 PE=2 SV=2	--	solute carrier family 50 (sugar transporter)
Unigene10509_All	597	227	3442	22.6719	337.089	3.89415	Up	0	0	--	--	--	--
Unigene5579_All	455	15	226	1.9657	29.0406	3.88496	Up	6.74796e-49	2.04878e-47	--	--	--	--
Unigene4881_All	960	4	60	0.2484	3.6542	3.87882	Up	6.84572e-14	7.06007e-13	--	--	--	solute carrier family 50 (sugar transporter)
CL2805.Contig6_All	435	2	30	0.2741	4.0322	3.87879	Up	1.73896e-07	1.09232e-06	predicted protein [Populus trichocarpa] >gi|222862682|gb|EEF00189.1| predicted protein [Populus trichocarpa]	--	--	--
CL12816.Contig2_All	334	2	30	0.357	5.2515	3.87873	Up	1.73896e-07	1.09218e-06	--	--	--	--
Unigene42991_All	361	2	30	0.3303	4.8587	3.87872	Up	1.73896e-07	1.09239e-06	--	--	--	--
Unigene14534_All	2278	19	285	0.4973	7.3147	3.87861	Up	3.29116e-61	1.22397e-59	PREDICTED: probable sulfate transporter 3.4-like isoform 2 [Vitis vinifera]	Probable sulfate transporter 3.4 OS=Arabidopsis thaliana GN=SULTR3;4 PE=2 SV=1	Sulfate permease and related transporters (MFS superfamily)	--
Unigene19853_All	477	2	30	0.25	3.6771	3.87857	Up	1.73896e-07	1.09254e-06	predicted protein [Populus trichocarpa] >gi|222867722|gb|EEF04853.1| predicted protein [Populus trichocarpa]	Acid phosphatase 1 OS=Solanum lycopersicum GN=APS1 PE=2 SV=1	--	large subunit ribosomal protein L10e
Unigene2921_All	352	2	30	0.3388	4.9829	3.87848	Up	1.73896e-07	1.09225e-06	--	--	--	--
Unigene2794_All	775	2	30	0.1539	2.2632	3.8783	Up	1.73896e-07	1.09261e-06	hypothetical protein PRUPE_ppa021795mg [Prunus persica]	--	--	--
CL6309.Contig1_All	2610	8	120	0.1828	2.6881	3.87825	Up	1.44596e-26	2.53815e-25	PREDICTED: probable LRR receptor-like serine/threonine-protein kinase At1g14390-like [Solanum lycopersicum]	Probable LRR receptor-like serine/threonine-protein kinase At1g14390 OS=Arabidopsis thaliana GN=At1g14390 PE=2 SV=1	Serine/threonine protein kinase	protein brassinosteroid insensitive 1 [EC:2.7.10.1 2.7.11.1]
CL294.Contig1_All	3226	2	30	0.037	0.5437	3.87721	Up	1.73896e-07	1.09247e-06	unnamed protein product [Vitis vinifera]	Protein argonaute MEL1 OS=Oryza sativa subsp. japonica GN=MEL1 PE=2 SV=1	--	argonaute
Unigene22944_All	292	9	134	1.8378	26.8306	3.86783	Up	1.86988e-29	3.59263e-28	--	--	--	--
Unigene25425_All	477	15	222	1.875	27.2109	3.85922	Up	8.03516e-48	2.38302e-46	chalcone isomerase [Garcinia mangostana]	--	--	--
Unigene14313_All	943	5	74	0.3162	4.588	3.85896	Up	8.43532e-17	1.02075e-15	unknown [Lotus japonicus]	--	Putative NADP-dependent oxidoreductases
CL1593.Contig1_All	1653	3	44	0.1082	1.5563	3.84635	Up	1.98061e-10	1.60987e-09	beta-primeverosidase [Camellia sinensis]	Furcatin hydrolase OS=Viburnum furcatum PE=1 SV=1	Beta-glucosidase/6-phospho-beta-glucosidase/beta-galactosidase	beta-glucosidase [EC:3.2.1.21]
CL8556.Contig2_All	1399	6	88	0.2557	3.6777	3.84628	Up	1.05777e-19	1.45244e-18	PREDICTED: HVA22-like protein e [Vitis vinifera] >gi|297734449|emb|CBI15696.3| unnamed protein product [Vitis vinifera]	HVA22-like protein e OS=Arabidopsis thaliana GN=HVA22E PE=2 SV=1	Protein involved in membrane traffic	--
CL12884.Contig1_All	202	3	44	0.8855	12.7353	3.8462	Up	1.98061e-10	1.61e-09	--	--	--	--
CL12724.Contig3_All	259	6	88	1.3813	19.8651	3.84614	Up	1.05777e-19	1.45223e-18	--	--	--	--
Unigene42683_All	345	3	44	0.5185	7.4566	3.8461	Up	1.98061e-10	1.61014e-09	PREDICTED: BTB/POZ and TAZ domain-containing protein 4-like [Vitis vinifera] >gi|296087324|emb|CBI33698.3| unnamed protein product [Vitis vinifera]	BTB/POZ and TAZ domain-containing protein 4 OS=Arabidopsis thaliana GN=BT4 PE=1 SV=1	--	[EC:1.14.-.-]
Unigene12166_All	950	553	8101	34.7087	498.566	3.84442	Up	0	0	hypothetical protein PRUPE_ppa025024mg, partial [Prunus persica]	Probable non-specific lipid-transfer protein AKCS9 OS=Vigna unguiculata PE=2 SV=1	--	--
CL9939.Contig2_All	419	7	102	0.9961	14.2329	3.8368	Up	1.34297e-22	2.06323e-21	--	--	--	--
CL8638.Contig2_All	2225	13	189	0.3484	4.9664	3.83338	Up	1.0146e-40	2.59016e-39	PREDICTED: putative E3 ubiquitin-protein ligase LIN-1-like [Vitis vinifera]	Putative E3 ubiquitin-protein ligase LIN-1 OS=Lotus japonicus GN=CERBERUS PE=2 SV=2	--	--
Unigene21810_All	1682	28	407	0.9926	14.1474	3.83318	Up	5.38776e-86	2.68303e-84	PREDICTED: tyrosine-specific transport protein-like [Vitis vinifera]	--	Amino acid permeases	tyrosine-specific transport protein
Unigene23208_All	480	2	29	0.2484	3.5324	3.82991	Up	3.242e-07	1.97778e-06	--	--	--	--
Unigene42492_All	252	2	29	0.4732	6.7283	3.82972	Up	3.242e-07	1.97766e-06	--	--	--	--
Unigene28672_All	745	32	464	2.5611	36.4141	3.82966	Up	9.48404e-98	5.35393e-96	--	--	--	--
Unigene31814_All	503	2	29	0.2371	3.3708	3.82952	Up	3.242e-07	1.97791e-06	hypothetical protein PRUPE_ppa003350mg [Prunus persica]	Transcription factor bHLH62 OS=Arabidopsis thaliana GN=BHLH62 PE=2 SV=1	--	--
CL5220.Contig2_All	860	40	578	2.7733	39.295	3.82467	Up	3.00128e-121	2.08745e-119	PREDICTED: uncharacterized protein LOC101314483 [Fragaria vesca subsp. vesca]	Vegetative cell wall protein gp1 OS=Chlamydomonas reinhardtii GN=GP1 PE=2 SV=1	--	pectinesterase [EC:3.1.1.11]
CL2772.Contig1_All	1420	16	231	0.6718	9.5111	3.82351	Up	2.33786e-49	7.17532e-48	hypothetical protein SORBIDRAFT_08g018260 [Sorghum bicolor] >gi|241943020|gb|EES16165.1| hypothetical protein SORBIDRAFT_08g018260 [Sorghum bicolor]	--	--	--
Unigene28686_All	541	3	43	0.3306	4.6471	3.81317	Up	3.68306e-10	2.93324e-09	--	--	--	--
CL5158.Contig2_All	1322	15	215	0.6765	9.5086	3.81307	Up	6.06716e-46	1.7355e-44	PREDICTED: uncharacterized protein LOC101243950 [Solanum lycopersicum]	--	--	--
CL3749.Contig6_All	1158	13	186	0.6694	9.391	3.81034	Up	6.4639e-40	1.62678e-38	hypothetical protein PRUPE_ppa011739mg [Prunus persica]	Early light-induced protein, chloroplastic OS=Pisum sativum PE=2 SV=1	--	--
CL147.Contig1_All	527	154	2199	17.424	243.962	3.80751	Up	0	0	RecName: Full=Beta-fructofuranosidase, soluble isoenzyme I; AltName: Full=Invertase; AltName: Full=Saccharase; AltName: Full=Sucrose hydrolase; Flags: Precursor >gi|407055|emb|CAA53097.1| beta-fructofuranosidase [Daucus carota] >gi|4454117|emb|CAA77267.1| beta-fructofuranosidase, isoform I [Daucus carota]	Beta-fructofuranosidase, soluble isoenzyme I OS=Daucus carota GN=INV*DC4 PE=1 SV=2	Beta-fructosidases (levanase/invertase)	beta-fructofuranosidase [EC:3.2.1.26]
CL3515.Contig5_All	1139	4	57	0.2094	2.9259	3.80455	Up	4.39718e-13	4.30437e-12	PREDICTED: uncharacterized protein YraH-like [Fragaria vesca subsp. vesca]	--	--	--
Unigene10267_All	648	4	57	0.3681	5.1429	3.80441	Up	4.39718e-13	4.30393e-12	hypothetical protein PRUPE_ppa026706mg [Prunus persica]	--	--	--
Unigene10439_All	611	4	57	0.3904	5.4543	3.80437	Up	4.39718e-13	4.30481e-12	lipid transfer protein [Gossypium davidsonii] >gi|345104225|gb|AEN70934.1| lipid transfer protein [Gossypium klotzschianum]	Non-specific lipid-transfer protein OS=Gossypium hirsutum PE=2 SV=1	--	--
CL9979.Contig2_All	1555	38	540	1.4571	20.3035	3.80056	Up	7.83174e-113	5.0312e-111	delta-12 fatty acid desaturase [Davidia involucrata]	Omega-6 fatty acid desaturase, endoplasmic reticulum isozyme 2 OS=Glycine max GN=FAD2-2 PE=2 SV=1	Fatty acid desaturase	omega-6 fatty acid desaturase (delta-12 desaturase) [EC:1.14.19.-]
Unigene28712_All	772	40	568	3.0894	43.0169	3.7995	Up	1.42371e-118	9.60948e-117	--	--	--	--
Unigene16350_All	1079	21	295	1.1605	15.9848	3.78388	Up	3.91512e-62	1.47373e-60	PREDICTED: uncharacterized protein LOC100249297 [Vitis vinifera]	--	--	--
CL17.Contig2_All	989	31	435	1.869	25.7158	3.78232	Up	7.26894e-91	3.86035e-89	--	--	--	--
CL2111.Contig1_All	1154	2	28	0.1033	1.4186	3.77956	Up	6.03278e-07	3.56444e-06	peroxiredoxin Q [Vitis vinifera]	Peroxiredoxin Q, chloroplastic OS=Populus jackii GN=PRXQ PE=1 SV=1	Peroxiredoxin	peroxiredoxin Q/BCP [EC:1.11.1.15]
CL9978.Contig1_All	1614	3	42	0.1108	1.5214	3.77937	Up	6.83966e-10	5.33034e-09	--	--	--	--
Unigene10188_All	406	2	28	0.2937	4.0322	3.77915	Up	6.03278e-07	3.56466e-06	hypothetical protein VITISV_002575 [Vitis vinifera]	Patatin group A-3 OS=Solanum tuberosum PE=2 SV=1	--	--
Unigene6178_All	419	2	28	0.2846	3.9071	3.77909	Up	6.03278e-07	3.56532e-06	hypothetical protein SORBIDRAFT_03g030750 [Sorghum bicolor] >gi|241930268|gb|EES03413.1| hypothetical protein SORBIDRAFT_03g030750 [Sorghum bicolor]	NAC domain-containing protein 8 OS=Arabidopsis thaliana GN=NAC008 PE=2 SV=1	--	--
CL2177.Contig7_All	1196	7	98	0.349	4.7907	3.77894	Up	1.58707e-21	2.34834e-20	pericarp peroxidase 3 [Litchi chinensis]	Peroxidase 72 OS=Arabidopsis thaliana GN=PER72 PE=1 SV=1	--	peroxidase [EC:1.11.1.7]
Unigene43031_All	331	2	28	0.3603	4.9458	3.77893	Up	6.03278e-07	3.56598e-06	--	--	--	--
Unigene43131_All	346	2	28	0.3447	4.7314	3.77885	Up	6.03278e-07	3.56554e-06	hypothetical protein [Beta vulgaris subsp. vulgaris]	--	--	--
CL6765.Contig1_All	1022	2	28	0.1167	1.6018	3.77882	Up	6.03278e-07	3.56576e-06	TRANSPARENT TESTA 12 protein, putative [Ricinus communis] >gi|223550438|gb|EEF51925.1| TRANSPARENT TESTA 12 protein, putative [Ricinus communis]	MATE efflux family protein 6 OS=Arabidopsis thaliana GN=DTXL2 PE=3 SV=2	Na+-driven multidrug efflux pump	multidrug resistance protein, MATE family
Unigene6260_All	472	2	28	0.2527	3.4684	3.77877	Up	6.03278e-07	3.56488e-06	UDPG-flavonoid glucosyl transferase [Camellia chekiangoleosa]	UDP-glycosyltransferase 78D2 OS=Arabidopsis thaliana GN=UGT78D2 PE=2 SV=1	--	flavonol 3-O-glucosyltransferase [EC:2.4.1.91]
CL1593.Contig8_All	1791	3	42	0.0999	1.3711	3.77871	Up	6.83966e-10	5.33078e-09	beta-primeverosidase [Camellia sinensis]	Furcatin hydrolase OS=Viburnum furcatum PE=1 SV=1	Beta-glucosidase/6-phospho-beta-glucosidase/beta-galactosidase	beta-glucosidase [EC:3.2.1.21]
Unigene19011_All	1651	167	2337	6.0312	82.7598	3.77841	Up	0	0	PREDICTED: fructose-1,6-bisphosphatase, chloroplastic-like [Glycine max]	Fructose-1,6-bisphosphatase, chloroplastic OS=Pisum sativum GN=FBP PE=1 SV=2	Fructose-1,6-bisphosphatase	fructose-1,6-bisphosphatase I [EC:3.1.3.11]
Unigene13469_All	2775	2	28	0.043	0.5899	3.77806	Up	6.03278e-07	3.5651e-06	--	--	--	--
Unigene31315_All	1118	13	181	0.6933	9.4655	3.77113	Up	1.40553e-38	3.43021e-37	hypothetical protein PRUPE_ppa020919mg [Prunus persica]	--	--	--
Unigene8408_All	754	34	472	2.6887	36.5998	3.76686	Up	3.81752e-98	2.16143e-96	hypothetical protein [Cucumis melo subsp. melo]	--	--	DNA polymerase sigma subunit [EC:2.7.7.7]
CL2919.Contig2_All	736	8	111	0.6481	8.8177	3.76611	Up	3.75866e-24	6.06903e-23	PREDICTED: uncharacterized protein LOC100267059 [Vitis vinifera]	--	--	--
Unigene21717_All	1415	8	111	0.3371	4.5864	3.76611	Up	3.75866e-24	6.07006e-23	PREDICTED: vinorine synthase-like [Vitis vinifera]	Vinorine synthase OS=Rauvolfia serpentina GN=ACT PE=1 SV=2	--	shikimate O-hydroxycinnamoyltransferase [EC:2.3.1.133]
CL624.Contig3_All	438	15	208	2.042	27.765	3.76521	Up	4.51516e-44	1.24085e-42	--	--	--	--
Unigene15326_All	1673	13	180	0.4633	6.2905	3.76316	Up	2.59924e-38	6.30337e-37	PREDICTED: glycerol-3-phosphate acyltransferase 5 [Vitis vinifera]	Glycerol-3-phosphate acyltransferase 5 OS=Arabidopsis thaliana GN=GPAT5 PE=1 SV=1	--	glycerol-3-phosphate acyltransferase [EC:2.3.1.15]
CL3982.Contig3_All	2500	158	2181	3.7684	51.0063	3.75865	Up	0	0	glycosyl hydrolase family 9 [Populus trichocarpa] >gi|222841077|gb|EEE78624.1| glycosyl hydrolase family 9 [Populus trichocarpa] >gi|347466589|gb|AEO97207.1| endo-1,4-beta-glucanase [Populus trichocarpa] >gi|347466643|gb|AEO97234.1| endo-1,4-beta-glucanase [Populus trichocarpa]	Endoglucanase 19 OS=Arabidopsis thaliana GN=At4g11050 PE=2 SV=1	--	endoglucanase [EC:3.2.1.4]
Unigene2787_All	500	5	69	0.5963	8.0684	3.75817	Up	1.85463e-15	2.09223e-14	--	--	--	--
CL10527.Contig6_All	3477	106	1461	1.8178	24.5671	3.75646	Up	1.3779e-299	2.22862e-297	predicted protein [Populus trichocarpa] >gi|222841689|gb|EEE79236.1| predicted protein [Populus trichocarpa]	Pectinesterase 1 OS=Citrus sinensis GN=PECS-1.1 PE=2 SV=1	Aldo/keto reductases, related to diketogulonate reductase	pectinesterase [EC:3.1.1.11]
Unigene42965_All	418	4	55	0.5706	7.693	3.75299	Up	1.51153e-12	1.4286e-11	--	--	--	--
CL8593.Contig1_All	1346	14	192	0.6202	8.34	3.74924	Up	1.16887e-40	2.97924e-39	PREDICTED: NHL repeat-containing protein 2-like [Vitis vinifera]	--	Predicted phosphatase/phosphohexomutase	riboflavin kinase [EC:2.7.1.26]
Unigene41595_All	274	10	137	2.1761	29.2333	3.7478	Up	2.14796e-29	4.11948e-28	--	--	--	--
CL2670.Contig2_All	1961	10	137	0.3041	4.0846	3.74758	Up	2.14796e-29	4.1203e-28	PREDICTED: ABC transporter C family member 2-like [Vitis vinifera]	ABC transporter C family member 12 OS=Arabidopsis thaliana GN=ABCC12 PE=2 SV=1	ABC-type multidrug transport system, ATPase and permease components	ATP-binding cassette, subfamily C (CFTR/MRP), member 2
Unigene32094_All	641	475	6485	44.1847	591.507	3.74278	Up	0	0	PREDICTED: uncharacterized protein LOC101311041 [Fragaria vesca subsp. vesca]	--	--	--
Unigene9110_All	398	19	259	2.8465	38.0474	3.74054	Up	3.00606e-54	1.0018e-52	hypothetical protein OsI_31969 [Oryza sativa Indica Group]	--	--	--
CL6430.Contig1_All	805	5	68	0.3703	4.9388	3.73739	Up	3.43198e-15	3.81821e-14	--	--	--	--
Unigene25872_All	916	5	68	0.3255	4.3403	3.73707	Up	3.43198e-15	3.81777e-14	PREDICTED: high affinity nitrate transporter 2.5-like [Vitis vinifera]	High affinity nitrate transporter 2.7 OS=Arabidopsis thaliana GN=NRT2.7 PE=2 SV=1	Nitrate/nitrite transporter	MFS transporter, NNP family, nitrate/nitrite transporter
CL11774.Contig2_All	1154	91	1236	4.7019	62.6211	3.73533	Up	1.36625e-252	1.90189e-250	water stress-induced ER5 protein [Capsicum annuum]	Late embryogenesis abundant protein Lea14-A OS=Gossypium hirsutum GN=LEA14-A PE=2 SV=1	--	--
CL9187.Contig3_All	2128	31	420	0.8686	11.5395	3.73174	Up	7.24296e-87	3.66783e-85	hypothetical protein PRUPE_ppa004915mg [Prunus persica]	Probable plastidic glucose transporter 3 OS=Arabidopsis thaliana GN=At1g79820 PE=2 SV=2	Permeases of the major facilitator superfamily	MFS transporter, SP family, solute carrier family 2 (myo-inositol transporter), member 13
CL2248.Contig1_All	1823	4	54	0.1308	1.7319	3.72692	Up	2.79778e-12	2.59693e-11	cytochrome P450, putative [Ricinus communis] >gi|223546063|gb|EEF47566.1| cytochrome P450, putative [Ricinus communis]	Cytochrome P450 71A1 OS=Persea americana GN=CYP71A1 PE=1 SV=2	Cytochrome P450	cytochrome P450, family 71, subfamily D, polypeptide 9 (flavonoid 6-hydroxylase) [EC:1.14.13.-]
Unigene42097_All	439	2	27	0.2716	3.5959	3.7268	Up	1.12035e-06	6.44561e-06	PREDICTED: small nuclear ribonucleoprotein Sm D3-like [Solanum lycopersicum]	--	Small nuclear ribonucleoprotein (snRNP) homolog	small nuclear ribonucleoprotein D3
Unigene19423_All	533	2	27	0.2237	2.9617	3.72679	Up	1.12035e-06	6.44639e-06	hypothetical protein PRUPE_ppa001866mg [Prunus persica]	G-type lectin S-receptor-like serine/threonine-protein kinase SD3-1 OS=Arabidopsis thaliana GN=SD31 PE=3 SV=1	--	--
Unigene19410_All	501	2	27	0.238	3.1509	3.72673	Up	1.12035e-06	6.44716e-06	PREDICTED: GDSL esterase/lipase At1g54790-like isoform 2 [Glycine max]	GDSL esterase/lipase At1g54790 OS=Arabidopsis thaliana GN=At1g54790 PE=2 SV=1	--	alpha-L-fucosidase [EC:3.2.1.51]
CL1646.Contig4_All	1085	2	27	0.1099	1.4549	3.72666	Up	1.12035e-06	6.44677e-06	--	--	--	--
Unigene43067_All	272	2	27	0.4384	5.8037	3.72665	Up	1.12035e-06	6.44445e-06	--	--	--	--
Unigene9033_All	495	2	27	0.2409	3.1891	3.72664	Up	1.12035e-06	6.44407e-06	PREDICTED: probable pectinesterase/pectinesterase inhibitor 12-like [Solanum lycopersicum]	Probable pectinesterase/pectinesterase inhibitor 12 OS=Arabidopsis thaliana GN=PME12 PE=2 SV=1	Pectin methylesterase	pectinesterase [EC:3.1.1.11]
Unigene22263_All	535	2	27	0.2229	2.9507	3.72659	Up	1.12035e-06	6.446e-06	--	--	--	--
CL1335.Contig2_All	1175	20	270	1.0149	13.4349	3.72658	Up	2.51702e-56	8.68702e-55	hypothetical protein PRUPE_ppa025305mg [Prunus persica]	Cytokinin riboside 5'-monophosphate phosphoribohydrolase LOG3 OS=Arabidopsis thaliana GN=LOG3 PE=1 SV=1	Predicted Rossmann fold nucleotide-binding protein
Unigene6042_All	471	2	27	0.2532	3.3516	3.7265	Up	1.12035e-06	6.44523e-06	--	--	--	--
Unigene33234_All	345	2	27	0.3457	4.5756	3.72637	Up	1.12035e-06	6.44484e-06	--	--	--	--
CL7655.Contig1_All	587	3	40	0.3047	3.9841	3.70879	Up	2.34866e-09	1.75221e-08	--	--	--	--
Unigene42588_All	317	3	40	0.5643	7.3775	3.7086	Up	2.34866e-09	1.75208e-08	--	--	--	--
CL5106.Contig3_All	346	3	40	0.517	6.7591	3.70859	Up	2.34866e-09	1.75181e-08	Cytochrome P450 likeTBP [Medicago truncatula] >gi|355515735|gb|AES97358.1| Cytochrome P450 likeTBP [Medicago truncatula]	--	--	--
Unigene30455_All	271	3	40	0.6601	8.6298	3.70857	Up	2.34866e-09	1.75194e-08	PREDICTED: anthocyanidin 5,3-O-glucosyltransferase-like [Cucumis sativus] >gi|449530181|ref|XP_004172074.1| PREDICTED: anthocyanidin 5,3-O-glucosyltransferase-like [Cucumis sativus]	--	--	--
Unigene29802_All	1564	14	186	0.5337	6.9532	3.70358	Up	4.62136e-39	1.13915e-37	cytochrome P450, putative [Ricinus communis] >gi|223551124|gb|EEF52610.1| cytochrome P450, putative [Ricinus communis]	Abscisic acid 8'-hydroxylase 2 OS=Arabidopsis thaliana GN=CYP707A2 PE=2 SV=1	Cytochrome P450	(+)-abscisic acid 8'-hydroxylase [EC:1.14.13.93]
Unigene2385_All	431	12	159	1.6601	21.5689	3.69961	Up	1.44873e-33	3.11199e-32	cell wall protein, partial [Helianthus annuus]	Putative cell wall protein OS=Arabidopsis thaliana GN=At2g20870 PE=2 SV=2	--	--
Unigene7012_All	557	17	224	1.8198	23.5126	3.69158	Up	1.23638e-46	3.57935e-45	--	--	--	--
Unigene8693_All	664	279	3673	25.0537	323.415	3.69029	Up	0	0	predicted protein [Populus trichocarpa] >gi|222842890|gb|EEE80437.1| predicted protein [Populus trichocarpa]	--	--	--
Unigene6170_All	1157	15	197	0.773	9.955	3.68688	Up	3.82088e-41	9.86456e-40	Flavonol 4&apos;-sulfotransferase, putative [Ricinus communis] >gi|223534754|gb|EEF36445.1| Flavonol 4&apos;-sulfotransferase, putative [Ricinus communis]	Cytosolic sulfotransferase 9 OS=Arabidopsis thaliana GN=STO9 PE=2 SV=1	--	desulfoglucosinolate sulfotransferase A/B/C [EC:2.8.2.-]
Unigene12790_All	622	9	118	0.8628	11.0917	3.68431	Up	3.54804e-25	5.9234e-24	--	--	--	--
Unigene21352_All	1995	59	769	1.7634	22.5368	3.67585	Up	8.54054e-156	7.54273e-154	PREDICTED: beta-galactosidase 3-like [Vitis vinifera] >gi|297744764|emb|CBI38026.3| unnamed protein product [Vitis vinifera]	Beta-galactosidase 3 OS=Arabidopsis thaliana GN=BGAL3 PE=1 SV=1	Beta-galactosidase	beta-galactosidase [EC:3.2.1.23]
Unigene20710_All	2305	2	26	0.0517	0.6595	3.67314	Up	2.07616e-06	1.15397e-05	DNA binding protein, putative [Ricinus communis] >gi|223527480|gb|EEF29609.1| DNA binding protein, putative [Ricinus communis]	Ethylene-responsive transcription factor ABR1 OS=Arabidopsis thaliana GN=ABR1 PE=2 SV=1	--	EREBP-like factor
CL11951.Contig1_All	420	2	26	0.2839	3.6194	3.6723	Up	2.07616e-06	1.1539e-05	--	--	--	--
Unigene43175_All	371	2	26	0.3214	4.0974	3.67227	Up	2.07616e-06	1.15417e-05	protein binding protein, putative [Ricinus communis] >gi|223533701|gb|EEF35436.1| protein binding protein, putative [Ricinus communis]	BAG family molecular chaperone regulator 1 OS=Arabidopsis thaliana GN=BAG1 PE=1 SV=1	--	--
CL11489.Contig1_All	1088	2	26	0.1096	1.3972	3.67222	Up	2.07616e-06	1.15383e-05	Serine/threonine-protein kinase Nek8, putative [Ricinus communis] >gi|223536498|gb|EEF38145.1| Serine/threonine-protein kinase Nek8, putative [Ricinus communis]	--	--	--
Unigene43111_All	451	2	26	0.2644	3.3706	3.67221	Up	2.07616e-06	1.15363e-05	--	--	--	--
Unigene51027_All	232	2	26	0.514	6.5523	3.67216	Up	2.07616e-06	1.15403e-05	--	--	--	--
CL7875.Contig3_All	233	2	26	0.5118	6.5242	3.67215	Up	2.07616e-06	1.15377e-05	conserved hypothetical protein [Ricinus communis] >gi|223541416|gb|EEF42967.1| conserved hypothetical protein [Ricinus communis]	--	--	--
CL12421.Contig2_All	731	9	117	0.7341	9.3579	3.67214	Up	6.53744e-25	1.08237e-23	--	--	--	--
Unigene15861_All	318	21	273	3.9376	50.193	3.6721	Up	2.79438e-56	9.64081e-55	--	--	--	--
Unigene6877_All	684	4	52	0.3487	4.4448	3.67206	Up	9.55154e-12	8.57778e-11	--	--	--	--
CL699.Contig14_All	422	4	52	0.5652	7.2044	3.67204	Up	9.55154e-12	8.57698e-11	--	--	--	--
Unigene42406_All	382	2	26	0.3122	3.9794	3.67201	Up	2.07616e-06	1.1537e-05	unnamed protein product [Vitis vinifera]	Cytochrome P450 86B1 OS=Arabidopsis thaliana GN=CYP86B1 PE=2 SV=1	--	cytochrome P450, family 96, subfamily A, polypeptide 15 (midchain alkane hydroxylase)
CL1215.Contig5_All	572	2	26	0.2085	2.6576	3.672	Up	2.07616e-06	1.15357e-05	hypothetical protein PRUPE_ppa001882mg [Prunus persica]	ABC transporter G family member 22 OS=Arabidopsis thaliana GN=ABCG22 PE=1 SV=1	--	--
CL3018.Contig2_All	531	3	39	0.3369	4.2942	3.672	Up	4.34234e-09	3.16765e-08	PREDICTED: uncharacterized protein LOC100854493 [Vitis vinifera]	--	--	--
CL6937.Contig3_All	324	2	26	0.3681	4.6918	3.67197	Up	2.07616e-06	1.1541e-05	--	--	--	--
Unigene41841_All	346	2	26	0.3447	4.3934	3.67192	Up	2.07616e-06	1.1535e-05	--	--	--	--
Unigene1168_All	927	3	39	0.193	2.4598	3.67187	Up	4.34234e-09	3.16741e-08	--	--	--	--
Unigene8669_All	1953	5	65	0.1527	1.9459	3.67167	Up	2.16236e-14	2.29522e-13	PREDICTED: serine carboxypeptidase-like 51-like [Solanum lycopersicum]	Serine carboxypeptidase-like 51 OS=Arabidopsis thaliana GN=SCPL51 PE=2 SV=2	Carboxypeptidase C (cathepsin A)	serine carboxypeptidase 1 [EC:3.4.16.-]
Unigene14982_All	1040	34	441	1.9493	24.7921	3.66885	Up	6.60882e-90	3.46374e-88	PREDICTED: uncharacterized protein LOC100853798 [Vitis vinifera] >gi|296084652|emb|CBI25775.3| unnamed protein product [Vitis vinifera]	--	--	--
Unigene15595_All	1611	16	207	0.5922	7.5125	3.66514	Up	5.8158e-43	1.55811e-41	predicted protein [Populus trichocarpa] >gi|222842372|gb|EEE79919.1| predicted protein [Populus trichocarpa]	Vinorine synthase OS=Rauvolfia serpentina GN=ACT PE=1 SV=2	--	omega-hydroxypalmitate O-feruloyl transferase [EC:2.3.1.188]
CL2670.Contig1_All	1961	10	129	0.3041	3.8461	3.66078	Up	2.8784e-27	5.16217e-26	PREDICTED: ABC transporter C family member 2-like [Vitis vinifera]	ABC transporter C family member 12 OS=Arabidopsis thaliana GN=ABCC12 PE=2 SV=1	ABC-type multidrug transport system, ATPase and permease components	ATP-binding cassette, subfamily C (CFTR/MRP), member 2
Unigene33233_All	1472	14	180	0.5671	7.1494	3.65615	Up	1.80323e-37	4.29693e-36	hypothetical protein PRUPE_ppa007928mg [Prunus persica]	Gibberellin 2-beta-dioxygenase 2 OS=Pisum sativum GN=GA2OX2 PE=2 SV=1	Isopenicillin N synthase and related dioxygenases	gibberellin 2-oxidase [EC:1.14.11.13]
CL7141.Contig3_All	1374	24	308	1.0415	13.1061	3.6535	Up	4.77764e-63	1.81983e-61	PREDICTED: auxin-induced protein 5NG4-like [Solanum lycopersicum]	WAT1-related protein At2g39510 OS=Arabidopsis thaliana GN=At2g39510 PE=2 SV=1	--	--
Unigene31935_All	725	42	539	3.4542	43.4669	3.65349	Up	3.71146e-109	2.31002e-107	--	--	--	--
Unigene2278_All	1585	10	128	0.3762	4.7216	3.6497	Up	5.297e-27	9.43446e-26	PREDICTED: uncharacterized protein LOC100249220 [Vitis vinifera]	Heavy metal-associated isoprenylated plant protein 26 OS=Arabidopsis thaliana GN=HIPP26 PE=1 SV=1	--	copper chaperone
CL4692.Contig2_All	3503	128	1637	2.1787	27.3222	3.64853	Up	0	0	predicted protein [Populus trichocarpa] >gi|222834012|gb|EEE72489.1| predicted protein [Populus trichocarpa]	Beta-amylase 3, chloroplastic OS=Arabidopsis thaliana GN=BAM3 PE=1 SV=3	--	beta-amylase [EC:3.2.1.2]
CL147.Contig2_All	2531	59	753	1.3899	17.3944	3.64557	Up	1.45528e-151	1.26087e-149	beta-fructofuranosidase [Daucus carota]	Beta-fructofuranosidase, soluble isoenzyme I OS=Daucus carota GN=INV*DC4 PE=1 SV=2	Beta-fructosidases (levanase/invertase)	beta-fructofuranosidase [EC:3.2.1.26]
Unigene1130_All	933	4	51	0.2556	3.1959	3.64426	Up	1.76157e-11	1.55248e-10	hypothetical protein [Beta vulgaris subsp. vulgaris]	--	--	--
Unigene29745_All	748	7	89	0.558	6.9566	3.64005	Up	3.95206e-19	5.30585e-18	hypothetical protein VITISV_008153 [Vitis vinifera]	--	--	--
Unigene43150_All	740	3	38	0.2417	3.0023	3.63478	Up	8.01546e-09	5.7171e-08	20G-Fe(II) oxidoreductase [Populus trichocarpa] >gi|222845740|gb|EEE83287.1| 20G-Fe(II) oxidoreductase [Populus trichocarpa]	Gibberellin 2-beta-dioxygenase 8 OS=Arabidopsis thaliana GN=GA2OX7 PE=1 SV=2	Isopenicillin N synthase and related dioxygenases
CL2644.Contig2_All	238	6	76	1.5032	18.67	3.63461	Up	1.69188e-16	2.0168e-15	hypothetical protein GUITHDRAFT_120801 [Guillardia theta CCMP2712]	Mediator of RNA polymerase II transcription subunit 25 OS=Arabidopsis thaliana GN=MED25 PE=1 SV=1	FOG: TPR repeat	mediator of RNA polymerase II transcription subunit 25
Unigene41029_All	410	3	38	0.4363	5.4189	3.63461	Up	8.01546e-09	5.71753e-08	--	--	--	--
CL9991.Contig2_All	2626	42	532	0.9537	11.8447	3.63456	Up	2.62184e-107	1.6099e-105	hypothetical protein PRUPE_ppa002651mg [Prunus persica] >gi|462402848|gb|EMJ08405.1| hypothetical protein PRUPE_ppa002651mg [Prunus persica]	Phosphomethylpyrimidine synthase, chloroplastic OS=Arabidopsis thaliana GN=THIC PE=1 SV=1	Thiamine biosynthesis protein ThiC	thiamine biosynthesis protein ThiC
CL5123.Contig3_All	462	3	38	0.3872	4.8089	3.63456	Up	8.01546e-09	5.71668e-08	PREDICTED: organic cation transporter protein-like isoform 2 [Glycine max]	Organic cation/carnitine transporter 4 OS=Arabidopsis thaliana GN=OCT4 PE=2 SV=1	--	MFS transporter, OCT family, solute carrier family 22 (organic cation transporter), member 4/5
Unigene19399_All	534	3	38	0.335	4.1605	3.63452	Up	8.01546e-09	5.71795e-08	Thaumatin-like protein [Medicago truncatula] >gi|355478552|gb|AES59755.1| Thaumatin-like protein [Medicago truncatula]	Pathogenesis-related protein 5 OS=Arabidopsis thaliana GN=At1g75040 PE=1 SV=1	--	--
Unigene629_All	1177	3	38	0.152	1.8876	3.63441	Up	8.01546e-09	5.71838e-08	--	--	--	--
CL2919.Contig3_All	585	5	63	0.5096	6.2964	3.62709	Up	7.33942e-14	7.55056e-13	PREDICTED: uncharacterized protein LOC100267059 [Vitis vinifera]	--	--	--
Unigene33896_All	413	2	25	0.2887	3.5391	3.61574	Up	3.83864e-06	2.05717e-05	PREDICTED: uncharacterized protein LOC101307192 [Fragaria vesca subsp. vesca]	--	--	histone H2B
Unigene46433_All	203	2	25	0.5874	7.2003	3.61564	Up	3.83864e-06	2.0566e-05	--	--	--	--
Unigene46514_All	392	2	25	0.3042	3.7287	3.61558	Up	3.83864e-06	2.05637e-05	--	--	--	--
CL4144.Contig2_All	514	2	25	0.232	2.8437	3.61557	Up	3.83864e-06	2.05602e-05	PREDICTED: uncharacterized protein LOC100243311 [Vitis vinifera]	Heavy metal-associated isoprenylated plant protein 26 OS=Arabidopsis thaliana GN=HIPP26 PE=1 SV=1	--	copper chaperone
Unigene22968_All	375	4	50	0.636	7.7955	3.61554	Up	3.24464e-11	2.80461e-10	--	--	--	--
Unigene42767_All	370	2	25	0.3223	3.9504	3.61552	Up	3.83864e-06	2.05694e-05	--	--	--	--
CL724.Contig4_All	1003	6	75	0.3567	4.3719	3.61548	Up	3.11196e-16	3.65822e-15	--	--	--	--
Unigene2327_All	1072	4	50	0.2225	2.727	3.61544	Up	3.24464e-11	2.80436e-10	hypothetical protein PRUPE_ppa000681mg [Prunus persica]	Leucine-rich repeat receptor-like protein kinase TDR OS=Arabidopsis thaliana GN=TDR PE=1 SV=1	--	[EC:2.7.1.-]
CL6174.Contig1_All	356	2	25	0.335	4.1058	3.61543	Up	3.83864e-06	2.05671e-05	--	--	--	--
Unigene43027_All	246	2	25	0.4848	5.9417	3.61541	Up	3.83864e-06	2.05625e-05	--	--	--	--
CL4562.Contig1_All	645	2	25	0.1849	2.2661	3.61539	Up	3.83864e-06	2.05614e-05	NAC domain protein, IPR003441 [Populus trichocarpa] >gi|222837440|gb|EEE75819.1| NAC domain protein, IPR003441 [Populus trichocarpa]	NAC domain-containing protein 8 OS=Arabidopsis thaliana GN=NAC008 PE=2 SV=1	--	--
Unigene31238_All	486	2	25	0.2454	3.0075	3.61536	Up	3.83864e-06	2.05728e-05	--	--	--	--
Unigene41656_All	467	2	25	0.2554	3.1299	3.61529	Up	3.83864e-06	2.05591e-05	--	--	--	--
Unigene31001_All	672	2	25	0.1775	2.1751	3.61519	Up	3.83864e-06	2.05705e-05	PREDICTED: beta-glucosidase 47-like [Fragaria vesca subsp. vesca]	Beta-glucosidase 47 OS=Arabidopsis thaliana GN=BGLU47 PE=3 SV=2	Beta-glucosidase/6-phospho-beta-glucosidase/beta-galactosidase	beta-glucosidase [EC:3.2.1.21]
Unigene22724_All	730	2	25	0.1634	2.0023	3.61518	Up	3.83864e-06	2.05682e-05	--	--	--	--
CL5538.Contig3_All	3371	2	25	0.0354	0.4336	3.61454	Up	3.83864e-06	2.05648e-05	hypothetical protein PRUPE_ppa001045mg [Prunus persica]	Coatomer subunit beta'-2 OS=Arabidopsis thaliana GN=At1g52360 PE=2 SV=1	FOG: WD40 repeat	coatomer protein complex, subunit alpha (xenin)
Unigene9625_All	492	31	386	3.7569	45.8701	3.60994	Up	7.29068e-78	3.32034e-76	--	--	--	--
Unigene30877_All	632	16	199	1.5095	18.4096	3.60832	Up	7.5613e-41	1.93547e-39	conserved hypothetical protein [Ricinus communis] >gi|223538118|gb|EEF39729.1| conserved hypothetical protein [Ricinus communis]	--	--	--
Unigene5060_All	737	125	1552	10.113	123.121	3.60579	Up	1e-307	1.65081e-305	hypothetical protein MTR_4g114690 [Medicago truncatula] >gi|355510404|gb|AES91546.1| hypothetical protein MTR_4g114690 [Medicago truncatula]	--	--	--
CL4544.Contig1_All	565	5	62	0.5277	6.4158	3.60384	Up	1.35e-13	1.36656e-12	PREDICTED: non-specific lipid-transfer protein-like protein At2g13820-like [Fragaria vesca subsp. vesca]	Non-specific lipid-transfer protein-like protein At2g13820 OS=Arabidopsis thaliana GN=At2g13820 PE=1 SV=1	--	--
CL1108.Contig27_All	2183	13	161	0.3551	4.312	3.60206	Up	2.85718e-33	6.09922e-32	PREDICTED: tyrosine aminotransferase-like [Solanum lycopersicum]	Nicotianamine aminotransferase A OS=Hordeum vulgare GN=naat-A PE=1 SV=2	Aspartate/tyrosine/aromatic aminotransferase	tyrosine aminotransferase [EC:2.6.1.5]
CL4835.Contig2_All	1234	58	716	2.8025	33.9239	3.59752	Up	1.23672e-142	1.00864e-140	PREDICTED: bidirectional sugar transporter SWEET17 [Vitis vinifera] >gi|296083357|emb|CBI22993.3| unnamed protein product [Vitis vinifera]	Bidirectional sugar transporter SWEET17 OS=Arabidopsis thaliana GN=SWEET17 PE=2 SV=2	--	solute carrier family 50 (sugar transporter)
Unigene11665_All	814	6	74	0.4395	5.3151	3.59616	Up	5.71872e-16	6.62752e-15	--	--	--	--
CL4335.Contig1_All	431	9	111	1.2451	15.0575	3.59615	Up	2.5261e-23	3.97121e-22	--	--	--	--
Unigene26270_All	309	10	123	1.9296	23.2731	3.59229	Up	1.10869e-25	1.88675e-24	--	--	--	--
CL4156.Contig2_All	1027	7	86	0.4064	4.8959	3.5906	Up	2.45334e-18	3.19057e-17	hypothetical protein VITISV_011608 [Vitis vinifera]	Metalloendoproteinase 1 OS=Glycine max PE=1 SV=2	--	gelatinase A [EC:3.4.24.24]
Unigene17464_All	450	4	49	0.53	6.3664	3.58641	Up	5.96834e-11	5.06087e-10	--	--	--	--
CL1281.Contig1_All	995	12	147	0.7191	8.6378	3.5864	Up	2.16398e-30	4.28737e-29	--	--	--	--
CL7286.Contig1_All	508	4	49	0.4695	5.6395	3.58637	Up	5.96834e-11	5.05998e-10	--	--	--	--
CL6945.Contig1_All	1674	4	49	0.1425	1.7114	3.58614	Up	5.96834e-11	5.06043e-10	PREDICTED: apyrase 2-like [Solanum lycopersicum]	Nucleoside-triphosphatase OS=Pisum sativum PE=2 SV=1	Golgi nucleoside diphosphatase	apyrase [EC:3.6.1.5]
CL11064.Contig3_All	1705	19	232	0.6645	7.9556	3.58163	Up	4.22122e-47	1.23548e-45	PREDICTED: UDP-glucose flavonoid 3-O-glucosyltransferase 6-like [Fragaria vesca subsp. vesca]	UDP-glucose flavonoid 3-O-glucosyltransferase 6 OS=Fragaria ananassa GN=GT6 PE=1 SV=1	--	hydroquinone glucosyltransferase [EC:2.4.1.218]
Unigene42563_All	676	5	61	0.441	5.2758	3.58054	Up	2.48044e-13	2.46482e-12	hypothetical protein PRUPE_ppa004357mg [Prunus persica]	Polygalacturonase QRT3 OS=Arabidopsis thaliana GN=QRT3 PE=2 SV=1	--	--
CL11703.Contig2_All	793	16	195	1.203	14.377	3.57905	Up	8.54754e-40	2.14386e-38	PREDICTED: phospholipase A2 homolog 3 [Vitis vinifera]	Phospholipase A2-alpha OS=Arabidopsis thaliana GN=PLA2-ALPHA PE=1 SV=1	--	phospholipase A2 [EC:3.1.1.4]
CL7993.Contig1_All	1026	18	219	1.0461	12.4797	3.57649	Up	1.71993e-44	4.7608e-43	PREDICTED: thaumatin-like protein-like [Solanum lycopersicum]	Thaumatin-like protein OS=Arabidopsis thaliana GN=At1g18250 PE=2 SV=2	Uncharacterized protein conserved in bacteria	nuclear pore complex protein Nup62
Unigene21943_All	833	15	182	1.0737	12.7742	3.57257	Up	3.50056e-37	8.2798e-36	late embryogenesis abundant protein-like protein [Arabidopsis thaliana] >gi|332642718|gb|AEE76239.1| late embryogenesis abundant protein-like protein [Arabidopsis thaliana]	Sulfated surface glycoprotein 185 OS=Volvox carteri PE=1 SV=1	--	--
Unigene1303_All	637	67	812	6.2715	74.5289	3.57092	Up	1.56351e-160	1.41205e-158	--	--	--	--
CL12801.Contig2_All	2526	52	630	1.2275	14.5819	3.57038	Up	6.43198e-125	4.63838e-123	hypothetical protein PRUPE_ppa004667mg [Prunus persica]	Ribulose-1,5 bisphosphate carboxylase/oxygenase large subunit N-methyltransferase, chloroplastic OS=Nicotiana tabacum GN=RBCMT PE=2 SV=1	Uncharacterized homolog of Blt101	[ribulose-bisphosphate carboxylase]-lysine N-methyltransferase [EC:2.1.1.127]
Unigene8566_All	430	11	133	1.5253	18.0839	3.56754	Up	1.6426e-27	2.96807e-26	hypothetical protein MTR_8g088570 [Medicago truncatula] >gi|355523964|gb|AET04418.1| hypothetical protein MTR_8g088570 [Medicago truncatula]	--	--	--
Unigene8738_All	2317	15	181	0.386	4.5673	3.56467	Up	6.41094e-37	1.50302e-35	PREDICTED: uncharacterized protein LOC100782971 [Glycine max]	--	--	--
Unigene5464_All	1581	87	1048	3.2811	38.7558	3.56216	Up	2.97816e-206	3.46232e-204	nod factor binding lectin-nucleotide phosphohydrolase [Lotus japonicus]	Nucleoside-triphosphatase OS=Pisum sativum PE=2 SV=1	Golgi nucleoside diphosphatase	apyrase [EC:3.6.1.5]
Unigene29543_All	583	2	24	0.2045	2.4069	3.557	Up	7.08e-06	3.64908e-05	--	--	--	--
CL9544.Contig2_All	510	3	36	0.3507	4.1271	3.55682	Up	2.71706e-08	1.84156e-07	--	--	--	--
Unigene43970_All	426	2	24	0.2799	3.2939	3.55681	Up	7.08e-06	3.64829e-05	predicted protein [Populus trichocarpa] >gi|222867101|gb|EEF04232.1| predicted protein [Populus trichocarpa]	Pentatricopeptide repeat-containing protein At4g37170 OS=Arabidopsis thaliana GN=PCMP-H5 PE=3 SV=1	--	ATP-dependent DNA helicase HFM1/MER3 [EC:3.6.4.12]
Unigene30875_All	1179	3	36	0.1517	1.7852	3.55679	Up	2.71706e-08	1.84143e-07	PREDICTED: dehydration-responsive element-binding protein 1D-like [Fragaria vesca subsp. vesca]	Dehydration-responsive element-binding protein 1D OS=Arabidopsis thaliana GN=DREB1D PE=2 SV=1	--	EREBP-like factor
CL2441.Contig9_All	367	2	24	0.3249	3.8234	3.55679	Up	7.08e-06	3.65006e-05	Multidrug resistance protein ABC transporter family [Medicago truncatula] >gi|355481199|gb|AES62402.1| Multidrug resistance protein ABC transporter family [Medicago truncatula]	ABC transporter C family member 10 OS=Arabidopsis thaliana GN=ABCC10 PE=2 SV=2	--	--
Unigene42524_All	398	2	24	0.2996	3.5256	3.55676	Up	7.08e-06	3.64849e-05	--	--	--	--
Unigene19689_All	459	6	72	0.7794	9.1712	3.55667	Up	1.92568e-15	2.17059e-14	PREDICTED: proline-rich receptor-like protein kinase PERK9-like [Cucumis sativus]	Formin-like protein 14 OS=Oryza sativa subsp. japonica GN=FH14 PE=2 SV=1	--	--
CL11194.Contig1_All	306	2	24	0.3897	4.5856	3.55667	Up	7.08e-06	3.64967e-05	predicted protein [Populus trichocarpa] >gi|222866737|gb|EEF03868.1| predicted protein [Populus trichocarpa]	--	--	--
Unigene42992_All	264	2	24	0.4517	5.3151	3.55666	Up	7.08e-06	3.64869e-05	--	--	--	--
Unigene8129_All	829	4	48	0.2877	3.3853	3.55665	Up	1.09632e-10	9.0968e-10	NOD-like protein [Eucalyptus cladocalyx]	Probable aquaporin NIP5-1 OS=Arabidopsis thaliana GN=NIP5-1 PE=2 SV=1	--	aquaporin NIP
CL7966.Contig2_All	2191	7	84	0.1905	2.2415	3.5566	Up	8.25288e-18	1.04606e-16	PREDICTED: (-)-germacrene D synthase [Vitis vinifera] >gi|302142994|emb|CBI20289.3| unnamed protein product [Vitis vinifera]	(-)-germacrene D synthase OS=Vitis vinifera GN=VIT_19s0014g04930 PE=1 SV=1	--	valencene synthase [EC:4.2.3.73]
Unigene41275_All	301	2	24	0.3962	4.6618	3.55659	Up	7.08e-06	3.64986e-05	cytochrome c oxidase subunit 3 [Pycnococcus provasolii] >gi|258406740|gb|ACV72086.1| cytochrome c oxidase subunit 3 [Pycnococcus provasolii]	Cytochrome c oxidase subunit 3 OS=Prototheca wickerhamii GN=COX3 PE=3 SV=1	Heme/copper-type cytochrome/quinol oxidase, subunit 3	cytochrome c oxidase subunit 3
Unigene42109_All	391	2	24	0.305	3.5887	3.55658	Up	7.08e-06	3.64927e-05	EF-1 alpha-like protein (ISS) [Ostreococcus tauri] >gi|116061178|emb|CAL56566.1| EF-1 alpha-like protein (ISS) [Ostreococcus tauri]	Elongation factor 1-alpha C OS=Porphyra purpurea GN=TEF-C PE=2 SV=1	Translation elongation factor EF-1alpha (GTPase)	elongation factor 1-alpha
CL8885.Contig1_All	606	3	36	0.2952	3.4733	3.55654	Up	2.71706e-08	1.84117e-07	--	--	--	--
Unigene42124_All	427	2	24	0.2793	3.2862	3.55653	Up	7.08e-06	3.6479e-05	--	--	--	--
Unigene5930_All	429	2	24	0.278	3.2709	3.55653	Up	7.08e-06	3.64888e-05	--	--	--	--
Unigene23770_All	432	3	36	0.4141	4.8722	3.55652	Up	2.71706e-08	1.8413e-07	--	--	--	--
Unigene12571_All	320	2	24	0.3727	4.385	3.55649	Up	7.08e-06	3.64947e-05	--	--	--	--
Unigene43162_All	320	2	24	0.3727	4.385	3.55649	Up	7.08e-06	3.64771e-05	--	--	--	--
Unigene42102_All	360	2	24	0.3313	3.8978	3.55645	Up	7.08e-06	3.65026e-05	--	--	--	--
Unigene2421_All	615	3	36	0.2909	3.4224	3.55641	Up	2.71706e-08	1.84169e-07	PREDICTED: uncharacterized protein LOC101262169 [Solanum lycopersicum]	Arginine/serine-rich protein 45 OS=Arabidopsis thaliana GN=SR45 PE=1 SV=1	--	serine/arginine repetitive matrix protein 1
Unigene8651_All	700	2	24	0.1704	2.0046	3.55632	Up	7.08e-06	3.6481e-05	hypothetical protein MTR_4g095280 [Medicago truncatula] >gi|355509510|gb|AES90652.1| hypothetical protein MTR_4g095280 [Medicago truncatula]	Classical arabinogalactan protein 9 OS=Arabidopsis thaliana GN=AGP9 PE=1 SV=2	Type II secretory pathway, component HofQ	phospholipase D [EC:3.1.4.4]
Unigene26477_All	564	12	143	1.2686	14.824	3.54663	Up	2.43602e-29	4.66447e-28	PREDICTED: uncharacterized protein LOC100268048 [Vitis vinifera]	Vegetative cell wall protein gp1 OS=Chlamydomonas reinhardtii GN=GP1 PE=2 SV=1	--	--
Unigene28983_All	712	28	332	2.3448	27.2625	3.53938	Up	4.17112e-66	1.65451e-64	PREDICTED: glutaredoxin-C6 [Vitis vinifera] >gi|147866668|emb|CAN83675.1| hypothetical protein VITISV_003840 [Vitis vinifera]	Glutaredoxin-C6 OS=Arabidopsis thaliana GN=GRXC6 PE=2 SV=2	Myosin heavy chain	glutaredoxin 3
Unigene32946_All	1178	36	426	1.8222	21.1433	3.53645	Up	2.53736e-84	1.24038e-82	PREDICTED: peroxidase 10-like [Solanum lycopersicum]	Peroxidase 10 OS=Arabidopsis thaliana GN=PER10 PE=1 SV=1	--	peroxidase [EC:1.11.1.7]
CL7610.Contig2_All	578	237	2804	24.4488	283.634	3.53619	Up	0	0	predicted protein [Populus trichocarpa] >gi|222839168|gb|EEE77519.1| predicted protein [Populus trichocarpa]	--	--	--
Unigene21803_All	826	29	343	2.0934	24.2785	3.53576	Up	3.45836e-68	1.40491e-66	PREDICTED: GDSL esterase/lipase At5g45960 [Vitis vinifera]	GDSL esterase/lipase At5g45960 OS=Arabidopsis thaliana GN=At5g45960 PE=2 SV=1	Phospholipase/lecithinase/hemolysin	zeta-carotene desaturase [EC:1.3.5.6]
Unigene31835_All	1510	45	532	1.7769	20.5988	3.53513	Up	7.22366e-105	4.33022e-103	PREDICTED: uncharacterized protein sll0005-like [Cucumis sativus]	Uncharacterized aarF domain-containing protein kinase At1g79600, chloroplastic OS=Arabidopsis thaliana GN=At1g79600 PE=1 SV=1	Predicted unusual protein kinase	aarF domain-containing kinase
Unigene15211_All	867	74	874	5.0892	58.9386	3.5337	Up	3.86722e-171	3.71656e-169	hypothetical protein PRUPE_ppa017079mg [Prunus persica]	--	--	solute carrier family 30 (zinc transporter), member 2
CL1555.Contig2_All	614	5	59	0.4856	5.6181	3.53224	Up	8.34466e-13	8.02037e-12	hypothetical protein PRUPE_ppa001433mg [Prunus persica]	Cullin-4 OS=Arabidopsis thaliana GN=CUL4 PE=1 SV=1	--	cullin 4
Unigene6635_All	311	4	47	0.7669	8.8358	3.52625	Up	2.0109e-10	1.6331e-09	--	--	--	--
Unigene2277_All	639	8	94	0.7465	8.6007	3.52624	Up	1.19677e-19	1.63838e-18	glutaredoxin family protein [Ammopiptanthus mongolicus]	Monothiol glutaredoxin-S9 OS=Arabidopsis thaliana GN=GRXS9 PE=3 SV=1	--	glutaredoxin 3
Unigene25638_All	1340	12	141	0.534	6.1521	3.52617	Up	8.1479e-29	1.53533e-27	predicted protein [Populus trichocarpa] >gi|222853666|gb|EEE91213.1| predicted protein [Populus trichocarpa]	GDSL esterase/lipase At2g23540 OS=Arabidopsis thaliana GN=At2g23540 PE=2 SV=1	Phospholipase/lecithinase/hemolysin	alpha-L-fucosidase [EC:3.2.1.51]
Unigene16142_All	702	4	47	0.3398	3.9144	3.52603	Up	2.0109e-10	1.63324e-09	DNA binding protein, putative [Ricinus communis] >gi|223536288|gb|EEF37940.1| DNA binding protein, putative [Ricinus communis]	Ethylene-responsive transcription factor WIN1 OS=Arabidopsis thaliana GN=WIN1 PE=2 SV=1	--	ethylene-responsive transcription factor 2
CL11122.Contig2_All	2407	4	47	0.0991	1.1416	3.52603	Up	2.0109e-10	1.63296e-09	PREDICTED: uncharacterized protein LOC100255354 [Vitis vinifera]	--	--	calmodulin
CL11537.Contig2_All	2446	23	269	0.5607	6.4299	3.5195	Up	1.33663e-53	4.40245e-52	granule bound starch synthase Ib precursor [Malus x domestica] >gi|357528262|gb|AET80370.1| granule-bound starch synthase GBSS2 [Malus x domestica]	Granule-bound starch synthase 1, chloroplastic/amyloplastic OS=Antirrhinum majus GN=WAXY PE=2 SV=1	Glycogen synthase	granule-bound starch synthase [EC:2.4.1.242]
Unigene24131_All	823	3	35	0.2173	2.4864	3.5163	Up	4.98876e-08	3.30261e-07	--	--	--	--
CL7725.Contig2_All	790	3	35	0.2264	2.5903	3.51617	Up	4.98876e-08	3.30238e-07	plastid glycerol-3-phosphate dehydrogenase [Jatropha curcas]	Glycerol-3-phosphate dehydrogenase [NAD(+)] OS=Cuphea lanceolata GN=GPDH PE=2 SV=1	Glycerol-3-phosphate dehydrogenase	glycerol-3-phosphate dehydrogenase (NAD+) [EC:1.1.1.8]
Unigene41959_All	527	3	35	0.3394	3.883	3.51611	Up	4.98876e-08	3.30329e-07	PREDICTED: polygalacturonase QRT3-like [Vitis vinifera]	Polygalacturonase QRT3 OS=Arabidopsis thaliana GN=QRT3 PE=2 SV=1	--	--
CL12294.Contig2_All	1431	12	140	0.5	5.72	3.51602	Up	1.48895e-28	2.78434e-27	--	--	--	--
Unigene18810_All	719	27	315	2.2391	25.6147	3.51598	Up	1.87024e-62	7.06214e-61	hypothetical protein PRUPE_ppa024803mg [Prunus persica]	Heavy metal-associated isoprenylated plant protein 26 OS=Arabidopsis thaliana GN=HIPP26 PE=1 SV=1	--	copper chaperone
Unigene5139_All	589	3	35	0.3037	3.4742	3.51596	Up	4.98876e-08	3.30284e-07	PREDICTED: LRR receptor-like serine/threonine-protein kinase FEI 1 [Vitis vinifera] >gi|297734035|emb|CBI15282.3| unnamed protein product [Vitis vinifera]	LRR receptor-like serine/threonine-protein kinase FEI 2 OS=Arabidopsis thaliana GN=FEI2 PE=1 SV=1	Serine/threonine protein kinase	interleukin-1 receptor-associated kinase 4 [EC:2.7.11.1]
Unigene18119_All	1275	45	525	2.1045	24.0745	3.51596	Up	4.88716e-103	2.88454e-101	unnamed protein product [Vitis vinifera]	Gamma-glutamyl hydrolase OS=Arabidopsis thaliana GN=GGH PE=1 SV=2	--	gamma-glutamyl hydrolase [EC:3.4.19.9]
CL4680.Contig2_All	2010	3	35	0.089	1.0181	3.51593	Up	4.98876e-08	3.30306e-07	predicted protein [Populus trichocarpa] >gi|222872825|gb|EEF09956.1| predicted protein [Populus trichocarpa]	Prolycopene isomerase, chloroplastic OS=Daucus carota GN=CRTISO PE=2 SV=1	Phytoene dehydrogenase and related proteins	prolycopene isomerase [EC:5.2.1.13]
Unigene41392_All	471	6	70	0.7596	8.6893	3.51593	Up	6.45866e-15	7.07553e-14	hypothetical protein PRUPE_ppa023617mg, partial [Prunus persica]	Proline-rich receptor-like protein kinase PERK2 OS=Arabidopsis thaliana GN=PERK2 PE=2 SV=3	Serine/threonine protein kinase	phospholipase D [EC:3.1.4.4]
Unigene11447_All	1102	9	105	0.487	5.5708	3.51589	Up	9.5369e-22	1.42013e-20	--	--	--	--
Unigene17752_All	1534	98	1141	3.8092	43.4879	3.51305	Up	9.1289e-222	1.13269e-219	--	--	--	--
CL10229.Contig2_All	1043	15	174	0.8575	9.7538	3.50776	Up	4.37838e-35	9.79564e-34	caffeic acid O-methyltransferase [Malus x domestica]	Caffeic acid 3-O-methyltransferase OS=Rosa chinensis GN=COMT1 PE=2 SV=1	SAM-dependent methyltransferases	flavonol 3-O-methyltransferase [EC:2.1.1.76]
CL724.Contig1_All	529	5	58	0.5636	6.4103	3.50765	Up	1.5278e-12	1.44312e-11	--	--	--	--
Unigene11793_All	1319	48	556	2.1699	24.6455	3.50562	Up	9.4216e-109	5.84127e-107	Beta-expansin 3 precursor, putative [Ricinus communis] >gi|223542921|gb|EEF44457.1| Beta-expansin 3 precursor, putative [Ricinus communis]	Expansin-B3 OS=Arabidopsis thaliana GN=EXPB3 PE=2 SV=2	--	--
CL3243.Contig2_All	1170	83	959	4.2299	47.9226	3.50201	Up	3.55106e-186	3.69804e-184	PREDICTED: (+)-neomenthol dehydrogenase-like [Vitis vinifera] >gi|297745217|emb|CBI40297.3| unnamed protein product [Vitis vinifera]	(+)-neomenthol dehydrogenase OS=Arabidopsis thaliana GN=SDR1 PE=1 SV=1	Dehydrogenases with different specificities (related to short-chain alcohol dehydrogenases)	(+)-neomenthol dehydrogenase [EC:1.1.1.208]
CL800.Contig3_All	1344	717	8262	31.8095	359.413	3.49811	Up	0	0	ferritin [Solanum tuberosum]	Ferritin-3, chloroplastic OS=Glycine max PE=2 SV=1	Ferritin-like protein	ferritin heavy chain [EC:1.16.3.1]
Unigene43256_All	386	2	23	0.3089	3.4838	3.49545	Up	1.30242e-05	6.43837e-05	calmodulin binding protein, putative [Ricinus communis] >gi|223543714|gb|EEF45242.1| calmodulin binding protein, putative [Ricinus communis]	--	--	--
Unigene14916_All	1422	8	92	0.3354	3.7826	3.49542	Up	3.99792e-19	5.36592e-18	--	--	--	--
CL11475.Contig1_All	426	2	23	0.2799	3.1566	3.49539	Up	1.30242e-05	6.43804e-05	--	--	--	--
Unigene2136_All	299	2	23	0.3988	4.4974	3.49535	Up	1.30242e-05	6.43771e-05	--	--	--	--
Unigene43072_All	309	2	23	0.3859	4.3519	3.49535	Up	1.30242e-05	6.43738e-05	--	--	--	--
CL4544.Contig2_All	724	6	69	0.4941	5.5721	3.49535	Up	1.18099e-14	1.27371e-13	PREDICTED: non-specific lipid-transfer protein-like protein At2g13820-like [Fragaria vesca subsp. vesca]	Non-specific lipid-transfer protein-like protein At2g13820 OS=Arabidopsis thaliana GN=At2g13820 PE=1 SV=1	--	--
Unigene52240_All	227	2	23	0.5253	5.9239	3.49533	Up	1.30242e-05	6.43937e-05	--	--	--	--
CL4979.Contig8_All	1098	2	23	0.1086	1.2247	3.49533	Up	1.30242e-05	6.43904e-05	PREDICTED: thioredoxin-like protein AAED1, chloroplastic-like [Solanum lycopersicum]	Thioredoxin-like protein AAED1, chloroplastic OS=Arabidopsis thaliana GN=At2g37240 PE=2 SV=2	--	galactonate dehydratase [EC:4.2.1.6]
CL5866.Contig3_All	1167	12	138	0.6131	6.9138	3.49528	Up	4.9641e-28	9.11752e-27	unnamed protein product [Vitis vinifera]	Organic cation/carnitine transporter 4 OS=Arabidopsis thaliana GN=OCT4 PE=2 SV=1	Permeases of the major facilitator superfamily	MFS transporter, OCT family, solute carrier family 22 (organic cation transporter), member 4/5
CL3659.Contig1_All	332	2	23	0.3592	4.0504	3.49521	Up	1.30242e-05	6.43871e-05	--	--	--	--
Unigene42736_All	262	2	23	0.4552	5.1326	3.49512	Up	1.30242e-05	6.4397e-05	--	--	--	--
Unigene27246_All	388	2	23	0.3074	3.4658	3.495	Up	1.30242e-05	6.44003e-05	beta-1,3-glucuronyltransferase, putative [Ricinus communis] >gi|223535471|gb|EEF37140.1| beta-1,3-glucuronyltransferase, putative [Ricinus communis]	Probable beta-1,4-xylosyltransferase IRX9 OS=Arabidopsis thaliana GN=IRX9 PE=2 SV=1	--	--
CL4979.Contig7_All	1155	9	103	0.4646	5.2139	3.4883	Up	3.1815e-21	4.65727e-20	PREDICTED: thioredoxin-like protein AAED1, chloroplastic-like [Solanum lycopersicum]	Thioredoxin-like protein AAED1, chloroplastic OS=Arabidopsis thaliana GN=At2g37240 PE=2 SV=2	--	galactonate dehydratase [EC:4.2.1.6]
Unigene11541_All	1763	16	183	0.5411	6.0689	3.48747	Up	1.18951e-36	2.76913e-35	predicted protein [Populus trichocarpa] >gi|222851593|gb|EEE89140.1| predicted protein [Populus trichocarpa]	Polygalacturonase At1g48100 OS=Arabidopsis thaliana GN=At1g48100 PE=2 SV=1	Endopolygalacturonase	polygalacturonase [EC:3.2.1.15]
Unigene8933_All	421	16	183	2.2661	25.4142	3.48735	Up	1.18951e-36	2.76846e-35	unnamed protein product [Vitis vinifera]	Chalcone--flavonone isomerase OS=Eustoma exaltatum subsp. russellianum GN=CHI PE=2 SV=1	--	chalcone isomerase [EC:5.5.1.6]
Unigene21764_All	1334	69	789	3.0841	34.5803	3.48703	Up	6.40572e-153	5.61083e-151	unnamed protein product [Vitis vinifera]	Uncharacterized aarF domain-containing protein kinase At1g71810, chloroplastic OS=Arabidopsis thaliana GN=At1g71810 PE=1 SV=1	Predicted unusual protein kinase	aarF domain-containing kinase
Unigene4633_All	1261	19	217	0.8984	10.0613	3.48531	Up	3.57978e-43	9.64178e-42	PREDICTED: uncharacterized protein LOC101223058 [Cucumis sativus] >gi|449511163|ref|XP_004163881.1| PREDICTED: uncharacterized protein LOC101224022 [Cucumis sativus]	Patellin-2 OS=Arabidopsis thaliana GN=PATL2 PE=1 SV=2	Putative archaeal flagellar protein D/E	nuclear pore complex protein Nup62
CL10500.Contig1_All	1121	12	137	0.6383	7.1453	3.48469	Up	9.05648e-28	1.65044e-26	acyltransferase, putative [Ricinus communis] >gi|223531503|gb|EEF33334.1| acyltransferase, putative [Ricinus communis]	Long-chain-alcohol O-fatty-acyltransferase OS=Simmondsia chinensis PE=1 SV=1	Predicted membrane protein involved in D-alanine export	--
Unigene4431_All	927	5	57	0.3216	3.595	3.48265	Up	2.7937e-12	2.59364e-11	predicted protein [Populus trichocarpa] >gi|222849350|gb|EEE86897.1| predicted protein [Populus trichocarpa]	--	--	--
CL9939.Contig5_All	428	15	171	2.0897	23.3593	3.48263	Up	2.65852e-34	5.82954e-33	--	--	--	--
Unigene22769_All	1391	28	319	1.2002	13.4082	3.48177	Up	1.03802e-62	3.93981e-61	PREDICTED: chlorophyllase-2, chloroplastic-like [Fragaria vesca subsp. vesca]	Chlorophyllase-2, chloroplastic OS=Arabidopsis thaliana GN=CLH2 PE=1 SV=1	--	chlorophyllase [EC:3.1.1.14]
Unigene4810_All	793	6	68	0.4511	5.0135	3.4743	Up	2.15714e-14	2.28993e-13	PREDICTED: protein IQ-DOMAIN 1-like [Vitis vinifera]	Protein IQ-DOMAIN 1 OS=Arabidopsis thaliana GN=IQD1 PE=1 SV=1	--	--
Unigene6378_All	509	3	34	0.3514	3.9054	3.47428	Up	9.1419e-08	5.91445e-07	PREDICTED: type I inositol 1,4,5-trisphosphate 5-phosphatase CVP2-like [Solanum lycopersicum]	Type I inositol 1,4,5-trisphosphate 5-phosphatase CVP2 OS=Arabidopsis thaliana GN=CVP2 PE=1 SV=2	--	phosphatidylinositol-bisphosphatase [EC:3.1.3.36]
CL3716.Contig2_All	525	3	34	0.3407	3.7864	3.47425	Up	9.1419e-08	5.91406e-07	PREDICTED: uncharacterized protein LOC100854383 [Vitis vinifera]	--	--	--
Unigene1034_All	723	3	34	0.2474	2.7495	3.47425	Up	9.1419e-08	5.91485e-07	--	--	--	--
CL8980.Contig1_All	378	3	34	0.4732	5.2589	3.47424	Up	9.1419e-08	5.91366e-07	hypothetical protein PRUPE_ppa003170mg [Prunus persica]	Aldehyde dehydrogenase 22A1 OS=Arabidopsis thaliana GN=ALDH22A1 PE=2 SV=2	NAD-dependent aldehyde dehydrogenases	--
CL5872.Contig1_All	427	6	68	0.8378	9.3108	3.47423	Up	2.15714e-14	2.29019e-13	PREDICTED: putative UPF0481 protein At3g02645-like [Solanum lycopersicum]	--	--	--
CL12853.Contig2_All	870	3	34	0.2056	2.2849	3.47422	Up	9.1419e-08	5.91326e-07	--	--	--	--
CL3758.Contig2_All	849	8	90	0.5618	6.1979	3.46365	Up	1.33116e-18	1.75208e-17	PREDICTED: L-allo-threonine aldolase-like [Cucumis sativus]	--	Threonine aldolase	threonine aldolase [EC:4.1.2.5]
Unigene16106_All	594	4	45	0.4015	4.4293	3.46361	Up	6.73484e-10	5.25378e-09	PREDICTED: ocs element-binding factor 1-like [Cucumis sativus]	Basic leucine zipper 25 OS=Arabidopsis thaliana GN=BZIP25 PE=1 SV=1	--	extracellular signal-regulated kinase 1/2 [EC:2.7.11.24]
Unigene43048_All	546	4	45	0.4368	4.8187	3.4636	Up	6.73484e-10	5.2525e-09	hypothetical protein PRUPE_ppa003000mg [Prunus persica]	--	--	--
Unigene828_All	1092	4	45	0.2184	2.4093	3.46357	Up	6.73484e-10	5.25207e-09	hypothetical protein PRUPE_ppa011054mg [Prunus persica]	Two-component response regulator ARR9 OS=Arabidopsis thaliana GN=ARR9 PE=1 SV=1	FOG: CheY-like receiver	two-component response regulator ARR-A family
CL12801.Contig1_All	802	52	585	3.866	42.6471	3.46353	Up	3.67136e-113	2.36486e-111	cold-inducible protein [Caragana jubata]	Hydrophobic protein LTI6A OS=Oryza sativa subsp. japonica GN=LTI6A PE=2 SV=1	Uncharacterized homolog of Blt101	--
Unigene3063_All	585	4	45	0.4077	4.4974	3.46351	Up	6.73484e-10	5.25335e-09	PREDICTED: uncharacterized protein LOC100806603 [Glycine max]	--	--	--
CL4853.Contig1_All	845	4	45	0.2823	3.1136	3.46328	Up	6.73484e-10	5.25292e-09	PRp27-like protein [Olea europaea subsp. europaea]	--	--	--
CL11774.Contig1_All	1298	46	517	2.1131	23.2875	3.46212	Up	3.63984e-100	2.09672e-98	water stress-induced ER5 protein [Capsicum annuum]	Late embryogenesis abundant protein Lea14-A OS=Gossypium hirsutum GN=LEA14-A PE=2 SV=1	--	--
Unigene19560_All	499	5	56	0.5975	6.5614	3.45699	Up	5.10192e-12	4.65546e-11	PREDICTED: uncharacterized protein LOC100261261 [Vitis vinifera]	--	--	--
Unigene11999_All	363	21	235	3.4494	37.8503	3.45589	Up	2.6561e-46	7.64561e-45	hypothetical protein SELMODRAFT_414593 [Selaginella moellendorffii] >gi|300157850|gb|EFJ24474.1| hypothetical protein SELMODRAFT_414593 [Selaginella moellendorffii]	Anther-specific proline-rich protein APG OS=Arabidopsis thaliana GN=APG PE=2 SV=2	Opacity protein and related surface antigens	phospholipase D [EC:3.1.4.4]
CL8029.Contig2_All	911	6	67	0.3927	4.3	3.45284	Up	3.93582e-14	4.1193e-13	predicted protein [Populus trichocarpa] >gi|222871257|gb|EEF08388.1| predicted protein [Populus trichocarpa]	HVA22-like protein a OS=Arabidopsis thaliana GN=HVA22A PE=2 SV=1	Protein involved in membrane traffic	--
Unigene19801_All	619	6	67	0.578	6.3284	3.4527	Up	3.93582e-14	4.11975e-13	hypothetical protein VITISV_015515 [Vitis vinifera]	Auxin-induced in root cultures protein 12 OS=Arabidopsis thaliana GN=AIR12 PE=1 SV=3	--	--
Unigene14775_All	819	7	78	0.5096	5.5682	3.44977	Up	3.07534e-16	3.6165e-15	PREDICTED: uncharacterized protein LOC100803580 [Glycine max]	--	--	--
Unigene21902_All	1200	11	122	0.5466	5.9441	3.4429	Up	1.23731e-24	2.03208e-23	PREDICTED: auxin-induced protein 5NG4-like [Solanum lycopersicum]	WAT1-related protein At3g28050 OS=Arabidopsis thaliana GN=At3g28050 PE=2 SV=1	Permeases of the drug/metabolite transporter (DMT) superfamily	--
Unigene15069_All	842	13	144	0.9206	9.999	3.44114	Up	8.06946e-29	1.52085e-27	--	--	--	--
CL12545.Contig2_All	1657	70	775	2.5189	27.3456	3.44044	Up	1.68553e-148	1.42938e-146	PREDICTED: probable receptor-like protein kinase At1g80640-like [Vitis vinifera] >gi|296082091|emb|CBI21096.3| unnamed protein product [Vitis vinifera]	Probable receptor-like protein kinase At1g80640 OS=Arabidopsis thaliana GN=At1g80640 PE=2 SV=1	Serine/threonine protein kinase	serine/threonine-protein kinase PBS1 [EC:2.7.11.1]
Unigene4487_All	2093	24	265	0.6837	7.4026	3.4366	Up	8.90582e-52	2.84251e-50	PREDICTED: uncharacterized protein LOC100810028 [Glycine max]	--	--	--
Unigene22620_All	1079	35	386	1.9341	20.9158	3.43486	Up	1.10239e-74	4.84343e-73	PREDICTED: glycerol-3-phosphate acyltransferase 6 [Vitis vinifera]	Glycerol-3-phosphate 2-O-acyltransferase 6 OS=Arabidopsis thaliana GN=GPAT6 PE=1 SV=1	--	glycerol-3-phosphate acyltransferase [EC:2.3.1.15]
Unigene21735_All	521	43	474	4.9212	53.1923	3.43414	Up	2.495e-91	1.33241e-89	putative chlorophyll a/b binding protein [Aralia elata]	Chlorophyll a-b binding protein 37, chloroplastic OS=Petunia sp. GN=CAB37 PE=3 SV=1	--	light-harvesting complex II chlorophyll a/b binding protein 2
Unigene46410_All	412	2	22	0.2894	3.122	3.43133	Up	2.38912e-05	0.000113686	--	--	--	--
CL1593.Contig2_All	2009	4	44	0.1187	1.2805	3.43132	Up	1.22957e-09	9.39009e-09	beta-primeverosidase [Camellia sinensis]	Furcatin hydrolase OS=Viburnum furcatum PE=1 SV=1	Beta-glucosidase/6-phospho-beta-glucosidase/beta-galactosidase	beta-glucosidase [EC:3.2.1.21]
Unigene30644_All	804	2	22	0.1483	1.5998	3.4313	Up	2.38912e-05	0.000113697	--	--	--	--
CL2090.Contig2_All	744	3	33	0.2404	2.5933	3.43128	Up	1.6718e-07	1.05255e-06	PREDICTED: auxin response factor 9-like [Vitis vinifera]	Auxin response factor 9 OS=Arabidopsis thaliana GN=ARF9 PE=1 SV=1	--	auxin response factor
Unigene19740_All	367	2	22	0.3249	3.5048	3.43126	Up	2.38912e-05	0.000113669	--	--	--	--
Unigene42890_All	418	3	33	0.4279	4.6158	3.43124	Up	1.6718e-07	1.05235e-06	--	--	--	--
Unigene20462_All	623	4	44	0.3828	4.1293	3.43123	Up	1.22957e-09	9.38934e-09	--	--	--	--
Unigene44323_All	481	2	22	0.2479	2.6741	3.43122	Up	2.38912e-05	0.000113725	--	--	--	--
Unigene41855_All	366	2	22	0.3258	3.5144	3.43122	Up	2.38912e-05	0.000113652	hypothetical protein PRUPE_ppa022692mg [Prunus persica]	--	--	--
CL2977.Contig2_All	1176	2	22	0.1014	1.0938	3.43122	Up	2.38912e-05	0.000113658	PREDICTED: transcription factor-like protein DPB [Vitis vinifera] >gi|297741646|emb|CBI32778.3| unnamed protein product [Vitis vinifera]	Transcription factor-like protein DPB OS=Arabidopsis thaliana GN=DPB PE=1 SV=1	--	transcription factor Dp-1
Unigene29708_All	406	2	22	0.2937	3.1681	3.4312	Up	2.38912e-05	0.000113692	--	--	--	--
Unigene42403_All	406	2	22	0.2937	3.1681	3.4312	Up	2.38912e-05	0.000113663	--	--	--	--
Unigene8783_All	956	3	33	0.1871	2.0182	3.43119	Up	1.6718e-07	1.05248e-06	--	--	--	--
Unigene42461_All	333	4	44	0.7162	7.7253	3.43116	Up	1.22957e-09	9.39084e-09	laccase 90c [Populus trichocarpa] >gi|222864171|gb|EEF01302.1| laccase 90c [Populus trichocarpa]	Laccase-12 OS=Arabidopsis thaliana GN=LAC12 PE=2 SV=1	--	--
Unigene23889_All	419	5	55	0.7115	7.6746	3.43116	Up	9.30478e-12	8.36244e-11	PREDICTED: putative disease resistance protein RGA3-like [Cucumis sativus]	--	--	--
Unigene22987_All	433	2	22	0.2754	2.9706	3.43115	Up	2.38912e-05	0.00011368	--	--	--	--
CL800.Contig1_All	1180	17	187	0.859	9.2655	3.43114	Up	6.43986e-37	1.50943e-35	ferritin [Solanum tuberosum]	Ferritin-3, chloroplastic OS=Glycine max PE=2 SV=1	Ferritin-like protein	ferritin heavy chain [EC:1.16.3.1]
Unigene2008_All	340	3	33	0.5261	5.6747	3.43114	Up	1.6718e-07	1.05241e-06	--	--	--	--
Unigene26572_All	442	2	22	0.2698	2.9101	3.43111	Up	2.38912e-05	0.000113675	--	--	--	--
Unigene41890_All	292	2	22	0.4084	4.405	3.43109	Up	2.38912e-05	0.000113703	predicted protein [Populus trichocarpa] >gi|118482926|gb|ABK93376.1| unknown [Populus trichocarpa] >gi|222839010|gb|EEE77361.1| predicted protein [Populus trichocarpa]	--	--	--
CL11557.Contig2_All	589	6	66	0.6074	6.5514	3.43108	Up	7.17296e-14	7.38644e-13	--	--	--	--
CL11508.Contig8_All	1176	30	330	1.5211	16.4064	3.43107	Up	5.13352e-64	1.97737e-62	RD22-like protein [Camellia sinensis]	BURP domain-containing protein 3 OS=Oryza sativa subsp. japonica GN=BURP3 PE=2 SV=1	--	--
Unigene16531_All	425	4	44	0.5612	6.053	3.43106	Up	1.22957e-09	9.38859e-09	predicted protein [Populus trichocarpa]	--	--	--
Unigene43144_All	317	2	22	0.3762	4.0576	3.43105	Up	2.38912e-05	0.000113714	--	--	--	--
CL5096.Contig1_All	315	2	22	0.3786	4.0834	3.43102	Up	2.38912e-05	0.000113708	unnamed protein product [Vitis vinifera]	Cytochrome P450 71A23 OS=Arabidopsis thaliana GN=CYP71A23 PE=2 SV=1	--	ferulate-5-hydroxylase [EC:1.14.-.-]
CL8831.Contig2_All	959	5	55	0.3109	3.3531	3.43097	Up	9.30478e-12	8.36166e-11	PREDICTED: uncharacterized protein LOC100243921 [Vitis vinifera] >gi|297737816|emb|CBI27017.3| unnamed protein product [Vitis vinifera]	--	--	--
Unigene43220_All	337	2	22	0.3539	3.8168	3.43095	Up	2.38912e-05	0.00011372	--	--	--	--
CL1296.Contig2_All	1827	17	186	0.5548	5.9523	3.42341	Up	1.1703e-36	2.72574e-35	PREDICTED: uncharacterized protein LOC100264636 [Vitis vinifera]	--	--	--
CL12833.Contig1_All	933	30	327	1.9172	20.4915	3.41795	Up	3.07474e-63	1.17305e-61	--	--	--	--
Unigene10567_All	1189	47	512	2.357	25.1765	3.41705	Up	4.28274e-98	2.4234e-96	predicted protein [Populus trichocarpa] >gi|222837079|gb|EEE75458.1| predicted protein [Populus trichocarpa]	Retrovirus-related Pol polyprotein from transposon TNT 1-94 OS=Nicotiana tabacum PE=2 SV=1	--	--
CL8932.Contig2_All	1844	83	898	2.6838	28.4723	3.40721	Up	2.46446e-170	2.34962e-168	Pectinesterase-1 precursor, putative [Ricinus communis] >gi|223532817|gb|EEF34592.1| Pectinesterase-1 precursor, putative [Ricinus communis]	Probable pectinesterase/pectinesterase inhibitor 17 OS=Arabidopsis thaliana GN=PME17 PE=2 SV=2	Pectin methylesterase	pectinesterase [EC:3.1.1.11]
Unigene24048_All	1105	11	119	0.5936	6.2964	3.40696	Up	7.43718e-24	1.18906e-22	hypothetical protein PRUPE_ppa017673mg [Prunus persica]	--	--	--
Unigene18371_All	376	5	54	0.7929	8.3968	3.40463	Up	1.69465e-11	1.4968e-10	--	--	--	--
Unigene29697_All	324	5	54	0.9202	9.7444	3.40455	Up	1.69465e-11	1.49693e-10	PREDICTED: uncharacterized protein LOC100854383 [Vitis vinifera]	--	--	--
Unigene31912_All	837	14	151	0.9973	10.5477	3.40276	Up	7.1376e-30	1.39256e-28	RecName: Full=CASP-like protein POPTRDRAFT_823125	CASP-like protein POPTRDRAFT_823125 OS=Populus trichocarpa GN=POPTRDRAFT_823125 PE=3 SV=1	--	--
CL7644.Contig2_All	1263	4	43	0.1888	1.9905	3.3982	Up	2.24102e-09	1.67399e-08	PREDICTED: probable LRR receptor-like serine/threonine-protein kinase At4g08850 [Vitis vinifera]	Cysteine-rich receptor-like protein kinase 18 OS=Arabidopsis thaliana GN=CRK18 PE=2 SV=2	Serine/threonine protein kinase	brassinosteroid insensitive 1-associated receptor kinase 1 [EC:2.7.10.1 2.7.11.1]
CL11326.Contig2_All	1920	4	43	0.1242	1.3094	3.39817	Up	2.24102e-09	1.67386e-08	predicted protein [Populus trichocarpa] >gi|222847563|gb|EEE85110.1| predicted protein [Populus trichocarpa]	Retrovirus-related Pol polyprotein from transposon TNT 1-94 OS=Nicotiana tabacum PE=2 SV=1	--	--
Unigene42978_All	416	4	43	0.5733	6.0434	3.398	Up	2.24102e-09	1.67438e-08	--	--	--	--
CL2854.Contig2_All	1644	16	172	0.5803	6.1169	3.39793	Up	8.58082e-34	1.85403e-32	hypothetical protein PRUPE_ppa018127mg [Prunus persica]	O-acyltransferase WSD1 OS=Arabidopsis thaliana GN=WSD1 PE=2 SV=1	--	wax-ester synthase / diacylglycerol O-acyltransferase [EC:2.3.1.75 2.3.1.20]
Unigene46168_All	412	4	43	0.5789	6.1021	3.39792	Up	2.24102e-09	1.67425e-08	hypothetical protein VOLCADRAFT_58884 [Volvox carteri f. nagariensis] >gi|300265661|gb|EFJ49851.1| hypothetical protein VOLCADRAFT_58884 [Volvox carteri f. nagariensis]	Transcriptional corepressor LEUNIG OS=Arabidopsis thaliana GN=LUG PE=1 SV=2	FOG: TPR repeat	transcription initiation factor TFIID subunit 12
Unigene42643_All	230	4	43	1.037	10.9307	3.3979	Up	2.24102e-09	1.67451e-08	--	--	--	--
CL1593.Contig7_All	3203	48	516	0.8936	9.4189	3.39786	Up	2.30272e-98	1.30763e-96	beta-primeverosidase [Camellia sinensis]	Furcatin hydrolase OS=Viburnum furcatum PE=1 SV=1	Beta-glucosidase/6-phospho-beta-glucosidase/beta-galactosidase	beta-glucosidase [EC:3.2.1.21]
CL11765.Contig2_All	369	4	43	0.6464	6.8132	3.39783	Up	2.24102e-09	1.67412e-08	--	--	--	--
Unigene43053_All	559	4	43	0.4267	4.4974	3.3978	Up	2.24102e-09	1.67465e-08	--	--	--	--
Unigene29401_All	1095	91	978	4.9552	52.2195	3.39757	Up	6.89212e-185	7.09267e-183	PREDICTED: repetitive proline-rich cell wall protein 1 [Vitis vinifera]	36.4 kDa proline-rich protein OS=Solanum lycopersicum GN=TPRP-F1 PE=2 SV=1	Uncharacterized protein conserved in bacteria	solute carrier family 39 (zinc transporter), member 1/2/3
CL800.Contig2_All	1618	278	2984	10.2448	107.827	3.39576	Up	0	0	ferritin [Solanum tuberosum]	Ferritin-3, chloroplastic OS=Glycine max PE=2 SV=1	Ferritin-like protein	ferritin heavy chain [EC:1.16.3.1]
CL9327.Contig2_All	578	35	375	3.6106	37.9325	3.39312	Up	7.7524e-72	3.29004e-70	unknown [Lotus japonicus] >gi|388505686|gb|AFK40909.1| unknown [Lotus japonicus]	UPF0057 membrane protein At4g30650 OS=Arabidopsis thaliana GN=At4g30650 PE=3 SV=1	Uncharacterized homolog of Blt101	--
Unigene27278_All	715	7	75	0.5838	6.1329	3.39302	Up	1.853e-15	2.09063e-14	predicted protein [Populus trichocarpa] >gi|222839538|gb|EEE77875.1| predicted protein [Populus trichocarpa]	Blue copper protein OS=Pisum sativum PE=2 SV=1	--	--
CL4344.Contig1_All	1521	10	107	0.392	4.113	3.39127	Up	1.68231e-21	2.48658e-20	PREDICTED: ribonucleoside-diphosphate reductase small chain-like [Fragaria vesca subsp. vesca]	Ribonucleoside-diphosphate reductase small chain OS=Nicotiana tabacum PE=2 SV=1	Ribonucleotide reductase, beta subunit	ribonucleoside-diphosphate reductase subunit M2 [EC:1.17.4.1]
Unigene26426_All	762	10	107	0.7825	8.2099	3.3912	Up	1.68231e-21	2.4862e-20	unnamed protein product [Vitis vinifera]	--	--	--
Unigene29700_All	463	3	32	0.3863	4.0409	3.38688	Up	3.05064e-07	1.86746e-06	--	--	--	--
Unigene217_All	1353	6	64	0.2644	2.7656	3.3868	Up	2.37404e-13	2.36251e-12	PREDICTED: probable LRR receptor-like serine/threonine-protein kinase At1g14390-like [Solanum lycopersicum]	Probable LRR receptor-like serine/threonine-protein kinase At1g14390 OS=Arabidopsis thaliana GN=At1g14390 PE=2 SV=1	Serine/threonine protein kinase	interleukin-1 receptor-associated kinase 4 [EC:2.7.11.1]
Unigene18884_All	580	3	32	0.3084	3.2257	3.38674	Up	3.05064e-07	1.86769e-06	PREDICTED: uncharacterized protein LOC100852581 [Vitis vinifera]	--	--	--
Unigene6377_All	438	9	96	1.2252	12.8146	3.3867	Up	2.10596e-19	2.85332e-18	PREDICTED: early nodulin-like protein 1 [Vitis vinifera] >gi|297735968|emb|CBI23942.3| unnamed protein product [Vitis vinifera]	Early nodulin-like protein 1 OS=Arabidopsis thaliana GN=At2g25060 PE=1 SV=2	--	--
Unigene43113_All	449	3	32	0.3984	4.1669	3.38668	Up	3.05064e-07	1.86793e-06	hypothetical protein PRUPE_ppa003834mg [Prunus persica]	--	--	--
CL11508.Contig7_All	1160	30	320	1.5421	16.1287	3.38666	Up	1.98541e-61	7.4153e-60	RD22-like protein [Camellia sinensis]	BURP domain-containing protein 3 OS=Oryza sativa subsp. japonica GN=BURP3 PE=2 SV=1	--	--
Unigene4481_All	417	3	32	0.429	4.4866	3.38657	Up	3.05064e-07	1.86781e-06	--	--	--	--
Unigene1265_All	1467	6	64	0.2439	2.5507	3.38653	Up	2.37404e-13	2.36276e-12	PREDICTED: FACT complex subunit SPT16-like [Vitis vinifera]	FACT complex subunit SPT16 OS=Oryza sativa subsp. japonica GN=SPT16 PE=2 SV=2	Nucleosome binding factor SPN, SPT16 subunit	Xaa-Pro aminopeptidase [EC:3.4.11.9]
Unigene2138_All	1167	3	32	0.1533	1.6032	3.38652	Up	3.05064e-07	1.86758e-06	--	--	--	--
CL8305.Contig1_All	1850	249	2645	8.0254	83.5914	3.38071	Up	0	0	flavone synthase II [Camellia sinensis]	Licodione synthase OS=Glycyrrhiza echinata GN=CYP93B1 PE=1 SV=2	Cytochrome P450	cytochrome P450, family 93, subfamily A, polypeptide 1 (3,9-dihydroxypterocarpan 6a-monooxygenase) [EC:1.14.13.28]
Unigene25997_All	1309	174	1848	7.9259	82.5411	3.38047	Up	0	0	hypothetical protein PRUPE_ppa008822mg [Prunus persica]	--	Glutamate formiminotransferase	--
CL11489.Contig4_All	2173	10	106	0.2744	2.852	3.37762	Up	3.0524e-21	4.47033e-20	hypothetical protein PRUPE_ppa005384mg [Prunus persica]	Ultraviolet-B receptor UVR8 OS=Arabidopsis thaliana GN=UVR8 PE=1 SV=1	Alpha-tubulin suppressor and related RCC1 domain-containing proteins	E3 ubiquitin-protein ligase HERC4 [EC:6.3.2.19]
Unigene30486_All	707	5	53	0.4217	4.3829	3.3776	Up	3.082e-11	2.66667e-10	Periplasmic beta-glucosidase precursor, putative [Ricinus communis] >gi|223546978|gb|EEF48475.1| Periplasmic beta-glucosidase precursor, putative [Ricinus communis]	Probable beta-D-xylosidase 7 OS=Arabidopsis thaliana GN=BXL7 PE=2 SV=2	Beta-glucosidase-related glycosidases	beta-glucosidase [EC:3.2.1.21]
Unigene42857_All	667	5	53	0.447	4.6458	3.37758	Up	3.082e-11	2.66691e-10	--	--	--	--
Unigene21877_All	310	12	127	2.3081	23.9524	3.37539	Up	3.58134e-25	5.97796e-24	--	--	--	--
Unigene27866_All	1157	117	1237	6.0296	62.5092	3.37393	Up	6.29888e-232	8.16403e-230	PREDICTED: ammonium transporter 3 member 1-like [Vitis vinifera]	Ammonium transporter 3 member 2 OS=Oryza sativa subsp. japonica GN=AMT3-2 PE=2 SV=1	Ammonia permease	ammonium transporter, Amt family
CL6594.Contig3_All	1108	2	21	0.1076	1.1081	3.36434	Up	4.36924e-05	0.000198457	unnamed protein product [Vitis vinifera]	Zinc finger protein CONSTANS-LIKE 13 OS=Arabidopsis thaliana GN=COL13 PE=2 SV=1	--	zinc finger protein CONSTANS
CL5657.Contig1_All	727	2	21	0.164	1.6889	3.36432	Up	4.36924e-05	0.000198467	porin [Mesembryanthemum crystallinum]	Mitochondrial outer membrane protein porin of 34 kDa OS=Solanum tuberosum PE=1 SV=2	--	voltage-dependent anion channel protein 2
Unigene44017_All	480	2	21	0.2484	2.5579	3.36422	Up	4.36924e-05	0.000198542	--	--	--	--
CL1646.Contig6_All	797	2	21	0.1496	1.5405	3.36422	Up	4.36924e-05	0.000198401	--	--	--	--
Unigene43817_All	386	2	21	0.3089	3.1808	3.36418	Up	4.36924e-05	0.000198514	--	--	--	--
Unigene1740_All	717	2	21	0.1663	1.7124	3.36416	Up	4.36924e-05	0.000198561	--	--	--	--
CL6170.Contig9_All	1815	2	21	0.0657	0.6765	3.36412	Up	4.36924e-05	0.000198373	PREDICTED: serine/threonine-protein kinase SAPK2-like [Vitis vinifera] >gi|297741826|emb|CBI33139.3| unnamed protein product [Vitis vinifera]	Serine/threonine-protein kinase SAPK1 OS=Oryza sativa subsp. japonica GN=SAPK1 PE=1 SV=1	Serine/threonine protein kinase	serine/threonine-protein kinase SRK2 [EC:2.7.11.1]
Unigene22878_All	430	2	21	0.2773	2.8553	3.36412	Up	4.36924e-05	0.00019842	PREDICTED: protein SRG1-like isoform 2 [Vitis vinifera]	S-norcoclaurine synthase 1 OS=Coptis japonica GN=NCS1 PE=1 SV=1	Isopenicillin N synthase and related dioxygenases	leucoanthocyanidin dioxygenase [EC:1.14.11.19]
CL12759.Contig23_All	245	2	21	0.4867	5.0114	3.36411	Up	4.36924e-05	0.000198335	--	--	--	--
Unigene12367_All	534	2	21	0.2233	2.2992	3.36408	Up	4.36924e-05	0.000198476	--	--	--	--
CL9671.Contig1_All	350	2	21	0.3407	3.508	3.36407	Up	4.36924e-05	0.000198429	auxin efflux facilitator PIN1b [Nicotiana tabacum]	Auxin efflux carrier component 1 OS=Arabidopsis thaliana GN=PIN1 PE=1 SV=1	--	auxin efflux carrier family
Unigene52856_All	201	4	42	1.1866	12.2169	3.36397	Up	4.0773e-09	2.98202e-08	--	--	--	--
Unigene13761_All	301	2	21	0.3962	4.0791	3.36395	Up	4.36924e-05	0.000198504	PREDICTED: uncharacterized protein LOC100255705 [Vitis vinifera] >gi|297739518|emb|CBI29700.3| unnamed protein product [Vitis vinifera]	--	--	--
Unigene16034_All	253	6	63	1.4141	14.5589	3.36395	Up	4.31108e-13	4.22267e-12	--	--	--	--
CL4133.Contig4_All	314	2	21	0.3798	3.9102	3.36393	Up	4.36924e-05	0.000198382	predicted protein [Hordeum vulgare subsp. vulgare]	Thiol protease aleurain OS=Arabidopsis thaliana GN=ALEU PE=1 SV=2	--	cathepsin H [EC:3.4.22.16]
CL7382.Contig1_All	351	6	63	1.0193	10.494	3.36391	Up	4.31108e-13	4.22224e-12	predicted protein [Populus trichocarpa] >gi|222855891|gb|EEE93438.1| predicted protein [Populus trichocarpa]	Leucine-rich repeat extensin-like protein 6 OS=Arabidopsis thaliana GN=LRX6 PE=2 SV=1	--	--
Unigene43427_All	242	2	21	0.4928	5.0735	3.36391	Up	4.36924e-05	0.000198448	--	--	--	--
Unigene3647_All	685	2	21	0.1741	1.7924	3.3639	Up	4.36924e-05	0.000198363	--	--	--	--
Unigene43999_All	404	2	21	0.2952	3.0391	3.36388	Up	4.36924e-05	0.00019841	serine-threonine protein kinase, plant-type, putative [Ricinus communis] >gi|223550484|gb|EEF51971.1| serine-threonine protein kinase, plant-type, putative [Ricinus communis]	LRR receptor-like serine/threonine-protein kinase GSO2 OS=Arabidopsis thaliana GN=GSO2 PE=2 SV=2	Leucine-rich repeat (LRR) protein	protein brassinosteroid insensitive 1 [EC:2.7.10.1 2.7.11.1]
Unigene41850_All	354	2	21	0.3369	3.4684	3.36388	Up	4.36924e-05	0.000198486	PREDICTED: palmitoyl-monogalactosyldiacylglycerol delta-7 desaturase, chloroplastic-like [Glycine max]	Palmitoyl-monogalactosyldiacylglycerol delta-7 desaturase, chloroplastic OS=Arabidopsis thaliana GN=ADS3 PE=2 SV=2	--	stearoyl-CoA desaturase (delta-9 desaturase) [EC:1.14.19.1]
Unigene13114_All	220	2	21	0.5421	5.5809	3.36387	Up	4.36924e-05	0.000198523	membrane channel protein [Solanum tuberosum]	Probable aquaporin TIP-type RB7-18C OS=Nicotiana tabacum PE=2 SV=2	--	--
Unigene43056_All	286	2	21	0.417	4.293	3.36387	Up	4.36924e-05	0.000198392	--	--	--	--
CL1730.Contig3_All	656	2	21	0.1818	1.8716	3.36385	Up	4.36924e-05	0.000198533	dehydration responsive protein [Corchorus olitorius]	--	--	--
Unigene42537_All	416	2	21	0.2867	2.9514	3.36379	Up	4.36924e-05	0.000198495	--	--	--	--
Unigene44108_All	498	2	21	0.2395	2.4655	3.36378	Up	4.36924e-05	0.000198345	--	--	--	--
Unigene23165_All	705	2	21	0.1692	1.7416	3.36361	Up	4.36924e-05	0.000198439	--	--	--	--
CL1836.Contig3_All	1173	2	21	0.1017	1.0467	3.36346	Up	4.36924e-05	0.000198326	calmodulin binding protein, putative [Ricinus communis] >gi|223526585|gb|EEF28839.1| calmodulin binding protein, putative [Ricinus communis]	--	--	--
CL350.Contig20_All	1052	2	21	0.1134	1.1671	3.36344	Up	4.36924e-05	0.000198354	--	--	--	--
CL12584.Contig3_All	1953	2	21	0.0611	0.6287	3.36313	Up	4.36924e-05	0.000198551	--	--	--	--
Unigene5506_All	570	17	178	1.7783	18.258	3.35996	Up	1.36979e-34	3.03067e-33	PREDICTED: protein RALF-like 33-like isoform 1 [Solanum lycopersicum]	Protein RALF-like 24 OS=Arabidopsis thaliana GN=RALFL24 PE=3 SV=1	--	--
Unigene1248_All	1195	50	523	2.4948	25.5883	3.35849	Up	1.17812e-98	6.70994e-97	hypothetical protein PRUPE_ppb006944mg [Prunus persica]	Peroxidase 59 OS=Arabidopsis thaliana GN=PER59 PE=1 SV=2	--	peroxidase [EC:1.11.1.7]
CL9939.Contig4_All	416	11	115	1.5767	16.1626	3.35768	Up	8.05048e-23	1.24599e-21	--	--	--	--
Unigene11835_All	861	9	94	0.6233	6.3831	3.35626	Up	6.92596e-19	9.19804e-18	PREDICTED: uncharacterized protein LOC100262963 [Vitis vinifera]	--	--	--
Unigene2865_All	704	14	146	1.1857	12.1252	3.3542	Up	1.39698e-28	2.61439e-27	--	--	--	--
Unigene6864_All	422	7	73	0.9891	10.1139	3.35408	Up	6.10344e-15	6.6948e-14	--	--	--	--
CL1141.Contig1_All	626	5	52	0.4762	4.8567	3.35034	Up	5.59688e-11	4.75304e-10	hypothetical protein VITISV_008201 [Vitis vinifera] >gi|296081566|emb|CBI20571.3| unnamed protein product [Vitis vinifera]	Histidine-containing phosphotransfer protein 4 OS=Arabidopsis thaliana GN=AHP4 PE=1 SV=2	--	histidine-containing phosphotransfer peotein
Unigene29937_All	688	5	52	0.4333	4.419	3.35028	Up	5.59688e-11	4.75262e-10	PREDICTED: thioredoxin H2-like [Glycine max]	Thioredoxin H2 OS=Arabidopsis thaliana GN=TRX2 PE=2 SV=2	Thiol-disulfide isomerase and thioredoxins	thioredoxin 1
CL9957.Contig2_All	1092	5	52	0.273	2.7841	3.35024	Up	5.59688e-11	4.75177e-10	predicted protein [Populus trichocarpa] >gi|222866851|gb|EEF03982.1| predicted protein [Populus trichocarpa]	--	--	--
Unigene11484_All	862	10	104	0.6917	7.054	3.35022	Up	1.00252e-20	1.43685e-19	--	--	--	--
Unigene24947_All	1752	5	52	0.1702	1.7353	3.34988	Up	5.59688e-11	4.7522e-10	ammonium transporter, putative [Ricinus communis] >gi|223537874|gb|EEF39489.1| ammonium transporter, putative [Ricinus communis]	Ammonium transporter 3 member 1 OS=Oryza sativa subsp. japonica GN=AMT3-1 PE=2 SV=1	Ammonia permease	ammonium transporter, Amt family
CL11117.Contig2_All	323	8	83	1.4768	15.0239	3.34671	Up	8.71928e-17	1.05458e-15	transmembrane 9 superfamily protein member 1 precursor [Zea mays] >gi|195618600|gb|ACG31130.1| transmembrane 9 superfamily protein member 1 precursor [Zea mays]	--	--	--
CL8695.Contig1_All	1012	8	83	0.4714	4.7952	3.34657	Up	8.71928e-17	1.05445e-15	--	--	--	--
CL5498.Contig2_All	1915	3	31	0.0934	0.9465	3.34111	Up	5.5539e-07	3.30041e-06	hypothetical protein PRUPE_ppa005401mg [Prunus persica]	--	--	--
Unigene14971_All	1127	6	62	0.3174	3.2164	3.34107	Up	7.81866e-13	7.52915e-12	hypothetical protein AT4g09410 [imported] - Arabidopsis thaliana >gi|7267583|emb|CAB78064.1| putative protein [Arabidopsis thaliana]	--	--	--
Unigene26887_All	234	3	31	0.7644	7.7456	3.34098	Up	5.5539e-07	3.30082e-06	--	--	--	--
CL6096.Contig1_All	1137	69	713	3.6185	36.6638	3.34089	Up	2.94388e-133	2.26972e-131	hypothetical protein PRUPE_ppa003076mg [Prunus persica]	Asparagine--tRNA ligase, cytoplasmic 1 OS=Arabidopsis thaliana GN=SYNC1 PE=2 SV=1	Aspartyl/asparaginyl-tRNA synthetases	asparaginyl-tRNA synthetase [EC:6.1.1.22]
Unigene3090_All	235	3	31	0.7612	7.7126	3.34087	Up	5.5539e-07	3.30061e-06	--	--	--	--
Unigene42566_All	1156	6	62	0.3095	3.1358	3.34082	Up	7.81866e-13	7.52991e-12	tau class glutathione S-transferase [Glycine soja]	Probable glutathione S-transferase OS=Nicotiana tabacum PE=2 SV=1	Glutathione S-transferase	glutathione S-transferase [EC:2.5.1.18]
Unigene20280_All	289	3	31	0.619	6.2715	3.3408	Up	5.5539e-07	3.3002e-06	hypothetical protein PRUPE_ppa023617mg, partial [Prunus persica]	--	--	--
CL1033.Contig1_All	429	3	31	0.417	4.2249	3.3408	Up	5.5539e-07	3.30102e-06	--	--	--	--
Unigene42366_All	357	3	31	0.5011	5.0769	3.34078	Up	5.5539e-07	3.3e-06	--	--	--	--
Unigene30425_All	1033	3	31	0.1732	1.7546	3.34063	Up	5.5539e-07	3.29979e-06	PREDICTED: uncharacterized protein LOC100265288 [Vitis vinifera]	--	--	--
Unigene24847_All	1524	25	258	0.9781	9.8979	3.33907	Up	3.2718e-49	9.99379e-48	PREDICTED: vacuolar amino acid transporter 1 [Vitis vinifera] >gi|147833560|emb|CAN75004.1| hypothetical protein VITISV_015127 [Vitis vinifera]	Probable GABA transporter 2 OS=Arabidopsis thaliana GN=At5g41800 PE=2 SV=1	Amino acid permeases	solute carrier family 32 (vesicular inhibitory amino acid transporter)
CL8047.Contig1_All	541	17	175	1.8736	18.9125	3.33546	Up	8.10854e-34	1.75278e-32	--	--	--	--
CL11194.Contig2_All	611	7	72	0.6831	6.8897	3.33427	Up	1.10587e-14	1.19592e-13	hypothetical protein PRUPE_ppa023617mg, partial [Prunus persica]	Proline-rich receptor-like protein kinase PERK2 OS=Arabidopsis thaliana GN=PERK2 PE=2 SV=3	Uncharacterized protein conserved in bacteria	phospholipase D [EC:3.1.4.4]
Unigene43223_All	1034	7	72	0.4037	4.0712	3.3341	Up	1.10587e-14	1.19579e-13	PREDICTED: ZF-HD homeobox protein At4g24660-like [Glycine max]	ZF-HD homeobox protein At5g65410 OS=Arabidopsis thaliana GN=At5g65410 PE=1 SV=1	--	--
Unigene22068_All	1390	102	1048	4.3754	44.0813	3.33268	Up	1.31345e-194	1.43808e-192	predicted protein [Populus trichocarpa] >gi|222856145|gb|EEE93692.1| predicted protein [Populus trichocarpa]	WAT1-related protein At1g43650 OS=Arabidopsis thaliana GN=At1g43650 PE=2 SV=1	--	--
Unigene41414_All	549	4	41	0.4344	4.3664	3.32935	Up	7.40464e-09	5.29877e-08	predicted protein [Populus trichocarpa] >gi|222857191|gb|EEE94738.1| predicted protein [Populus trichocarpa]	Protein FD OS=Arabidopsis thaliana GN=FD PE=1 SV=1	--	ABA responsive element binding factor
Unigene28187_All	784	12	123	0.9126	9.1727	3.32929	Up	3.84744e-24	6.21029e-23	PREDICTED: auxin-induced protein 6B-like [Cucumis sativus] >gi|449519840|ref|XP_004166942.1| PREDICTED: auxin-induced protein 6B-like [Cucumis sativus]	Indole-3-acetic acid-induced protein ARG7 OS=Vigna radiata var. radiata GN=ARG7 PE=2 SV=1	--	SAUR family protein
Unigene43026_All	410	4	41	0.5817	5.8467	3.32928	Up	7.40464e-09	5.29837e-08	hypothetical protein OsI_10211 [Oryza sativa Indica Group]	Sulfated surface glycoprotein 185 OS=Volvox carteri PE=1 SV=1	--	splicing factor 3A subunit 2
Unigene18876_All	527	44	451	4.9783	50.035	3.32921	Up	1.22391e-84	6.01373e-83	--	--	--	--
CL224.Contig7_All	2524	4	41	0.0945	0.9497	3.32909	Up	7.40464e-09	5.29798e-08	hypothetical protein VITISV_016964 [Vitis vinifera]	--	--	putative glutathione S-transferase
CL53.Contig2_All	1687	4	41	0.1414	1.4209	3.32895	Up	7.40464e-09	5.29719e-08	hypothetical protein PRUPE_ppa006402mg [Prunus persica]	Probable alpha-amylase 2 OS=Arabidopsis thaliana GN=AMY2 PE=2 SV=1	Glycosidases	alpha-amylase [EC:3.2.1.1]
CL11844.Contig1_All	2693	4	41	0.0886	0.8901	3.32859	Up	7.40464e-09	5.29758e-08	PREDICTED: ABC transporter G family member 11 [Vitis vinifera] >gi|297737190|emb|CBI26391.3| unnamed protein product [Vitis vinifera]	ABC transporter G family member 11 OS=Arabidopsis thaliana GN=ABCG11 PE=1 SV=1	ABC-type multidrug transport system, ATPase component	ATP-binding cassette, subfamily G (WHITE), member 2
Unigene28727_All	357	9	92	1.5032	15.067	3.32528	Up	2.26978e-18	2.95506e-17	--	--	--	--
CL9207.Contig1_All	2710	6	61	0.132	1.316	3.31755	Up	1.41615e-12	1.34096e-11	PREDICTED: 1,4-alpha-glucan-branching enzyme-like [Vitis vinifera] >gi|302141663|emb|CBI18866.3| unnamed protein product [Vitis vinifera]	1,4-alpha-glucan-branching enzyme OS=Solanum tuberosum GN=SBE1 PE=2 SV=2	1,4-alpha-glucan branching enzyme	1,4-alpha-glucan branching enzyme [EC:2.4.1.18]
Unigene16308_All	1128	12	122	0.6343	6.3235	3.31749	Up	6.95366e-24	1.11324e-22	tau class glutathione S-transferase [Glycine soja]	Probable glutathione S-transferase OS=Nicotiana tabacum PE=2 SV=1	Glutathione S-transferase	glutathione S-transferase [EC:2.5.1.18]
Unigene21191_All	2503	72	732	1.7152	17.0985	3.31742	Up	6.7311e-136	5.28309e-134	unnamed protein product [Vitis vinifera]	Auxin response factor 9 OS=Arabidopsis thaliana GN=ARF9 PE=1 SV=1	--	auxin response factor
Unigene41184_All	666	6	61	0.5372	5.355	3.31736	Up	1.41615e-12	1.34083e-11	--	--	--	--
CL8999.Contig1_All	2405	7	71	0.1735	1.726	3.31442	Up	2.00142e-14	2.12911e-13	PREDICTED: ethylene-responsive transcription factor RAP2-7-like [Vitis vinifera]	Ethylene-responsive transcription factor RAP2-7 OS=Arabidopsis thaliana GN=RAP2-7 PE=2 SV=2	--	AP2-like factor, euAP2 lineage
Unigene41506_All	702	7	71	0.5946	5.9133	3.31397	Up	2.00142e-14	2.12934e-13	--	--	--	--
Unigene25112_All	1306	121	1227	5.5243	54.93	3.31373	Up	2.30676e-226	2.92653e-224	PREDICTED: expansin-A4-like [Fragaria vesca subsp. vesca]	Expansin-A6 OS=Arabidopsis thaliana GN=EXPA6 PE=2 SV=2	--	--
Unigene6154_All	210	8	81	2.2715	22.5514	3.3115	Up	2.85536e-16	3.36152e-15	--	--	--	--
Unigene27376_All	675	24	242	2.12	20.9614	3.3056	Up	7.60048e-46	2.17087e-44	--	--	--	--
CL8765.Contig2_All	1184	60	604	3.0216	29.8259	3.30318	Up	5.36348e-112	3.42948e-110	PREDICTED: mitochondrial outer membrane protein porin of 34 kDa-like [Cucumis sativus] >gi|449523227|ref|XP_004168625.1| PREDICTED: mitochondrial outer membrane protein porin of 34 kDa-like [Cucumis sativus]	Mitochondrial outer membrane protein porin of 34 kDa OS=Solanum tuberosum PE=1 SV=2	--	voltage-dependent anion channel protein 2
CL10593.Contig4_All	705	71	713	6.0049	59.1301	3.29968	Up	8.96378e-132	6.81788e-130	unknown [Medicago truncatula]	Glycine-rich cell wall structural protein OS=Arabidopsis thaliana GN=At3g17050 PE=4 SV=2	Endoglucanase	phospholipase D [EC:3.1.4.4]
CL10149.Contig1_All	1763	2	20	0.0676	0.6633	3.29457	Up	7.96414e-05	0.000345981	conserved hypothetical protein [Ricinus communis] >gi|223547005|gb|EEF48502.1| conserved hypothetical protein [Ricinus communis]	--	--	--
CL6170.Contig8_All	1280	3	30	0.1397	1.3703	3.29409	Up	1.00868e-06	5.83397e-06	PREDICTED: serine/threonine-protein kinase SAPK2-like [Vitis vinifera] >gi|297741826|emb|CBI33139.3| unnamed protein product [Vitis vinifera]	Serine/threonine-protein kinase SAPK1 OS=Oryza sativa subsp. japonica GN=SAPK1 PE=1 SV=1	Serine/threonine protein kinase	serine/threonine-protein kinase SRK2 [EC:2.7.11.1]
Unigene52559_All	396	2	20	0.3011	2.9529	3.29382	Up	7.96414e-05	0.000345777	--	--	--	--
Unigene13599_All	311	2	20	0.3834	3.7599	3.29377	Up	7.96414e-05	0.000345824	--	--	--	--
Unigene29009_All	597	3	30	0.2996	2.938	3.29372	Up	1.00868e-06	5.83432e-06	--	--	--	--
Unigene12673_All	343	4	40	0.6953	6.8183	3.2937	Up	1.34216e-08	9.38123e-08	--	--	--	--
CL716.Contig2_All	1243	3	30	0.1439	1.4111	3.29368	Up	1.00868e-06	5.83327e-06	--	--	--	--
Unigene19626_All	274	2	20	0.4352	4.2676	3.29367	Up	7.96414e-05	0.000345934	PREDICTED: potassium channel AKT1-like [Cucumis sativus]	Potassium channel AKT1 OS=Arabidopsis thaliana GN=AKT1 PE=1 SV=2	--	--
Unigene12887_All	548	2	20	0.2176	2.1338	3.29367	Up	7.96414e-05	0.000345903	--	--	--	--
Unigene11966_All	548	3	30	0.3264	3.2007	3.29367	Up	1.00868e-06	5.83362e-06	PREDICTED: beta-galactosidase 3-like [Vitis vinifera] >gi|296082595|emb|CBI21600.3| unnamed protein product [Vitis vinifera]	Beta-galactosidase 10 OS=Arabidopsis thaliana GN=BGAL10 PE=2 SV=1	Beta-galactosidase	beta-galactosidase [EC:3.2.1.23]
Unigene33400_All	252	2	20	0.4732	4.6402	3.29367	Up	7.96414e-05	0.000345809	--	--	--	--
Unigene18548_All	350	2	20	0.3407	3.3409	3.29366	Up	7.96414e-05	0.000346012	PREDICTED: glycerol-3-phosphate acyltransferase 5-like [Solanum lycopersicum]	Glycerol-3-phosphate acyltransferase 5 OS=Arabidopsis thaliana GN=GPAT5 PE=1 SV=1	--	glycerol-3-phosphate acyltransferase [EC:2.3.1.15]
CL1833.Contig4_All	567	7	70	0.7361	7.2181	3.29365	Up	3.61792e-14	3.7986e-13	PREDICTED: laccase-12-like [Vitis vinifera] >gi|297736547|emb|CBI25418.3| unnamed protein product [Vitis vinifera]	Laccase-12 OS=Arabidopsis thaliana GN=LAC12 PE=2 SV=1	Putative multicopper oxidases	L-ascorbate oxidase [EC:1.10.3.3]
Unigene44008_All	373	2	20	0.3197	3.1349	3.29363	Up	7.96414e-05	0.000346044	--	--	--	--
Unigene26279_All	571	9	90	0.9398	9.2154	3.29362	Up	7.41138e-18	9.43385e-17	--	--	--	--
Unigene16174_All	276	6	60	1.2962	12.7101	3.29362	Up	2.56154e-12	2.38758e-11	PREDICTED: non-functional NADPH-dependent codeinone reductase 2-like [Fragaria vesca subsp. vesca]	NADPH-dependent codeinone reductase 1-5 OS=Papaver somniferum GN=COR1.5 PE=1 SV=1	--	aldehyde reductase [EC:1.1.1.21]
Unigene10301_All	292	2	20	0.4084	4.0046	3.2936	Up	7.96414e-05	0.00034573	--	--	--	--
Unigene41934_All	395	2	20	0.3019	2.9603	3.2936	Up	7.96414e-05	0.000345793	--	--	--	--
Unigene12839_All	291	2	20	0.4098	4.0183	3.29359	Up	7.96414e-05	0.00034595	gibberellin 2-oxidase 2 [Petunia x hybrida]	Gibberellin 2-beta-dioxygenase 1 OS=Pisum sativum GN=GA2OX1 PE=1 SV=1	--	gibberellin 2-oxidase [EC:1.14.11.13]
Unigene12761_All	336	5	50	0.8873	8.7004	3.29359	Up	1.8372e-10	1.49813e-09	hypothetical protein VOLCADRAFT_86370 [Volvox carteri f. nagariensis] >gi|300269084|gb|EFJ53264.1| hypothetical protein VOLCADRAFT_86370 [Volvox carteri f. nagariensis]	Sulfated surface glycoprotein 185 OS=Volvox carteri PE=1 SV=1	Opacity protein and related surface antigens	phospholipase D [EC:3.1.4.4]
CL5399.Contig2_All	814	2	20	0.1465	1.4365	3.29359	Up	7.96414e-05	0.00034584	PREDICTED: maf-like protein DDB_G0281937 isoform 2 [Vitis vinifera] >gi|297735154|emb|CBI17516.3| unnamed protein product [Vitis vinifera]	--	Nucleotide-binding protein implicated in inhibition of septum formation	septum formation protein
CL1202.Contig7_All	425	2	20	0.2806	2.7514	3.29358	Up	7.96414e-05	0.000345699	--	--	--	--
CL11203.Contig1_All	449	2	20	0.2656	2.6043	3.29357	Up	7.96414e-05	0.000345918	PREDICTED: rop guanine nucleotide exchange factor 2-like [Glycine max]	Rop guanine nucleotide exchange factor 2 OS=Arabidopsis thaliana GN=ROPGEF2 PE=1 SV=2	--	--
CL1898.Contig7_All	425	4	40	0.5612	5.5027	3.29355	Up	1.34216e-08	9.3826e-08	--	--	--	--
CL9212.Contig6_All	418	6	60	0.8559	8.3923	3.29355	Up	2.56154e-12	2.38735e-11	--	--	--	--
Unigene51068_All	282	2	20	0.4229	4.1466	3.29354	Up	7.96414e-05	0.000345856	--	--	--	--
Unigene10374_All	378	2	20	0.3155	3.0935	3.29353	Up	7.96414e-05	0.000345683	hypothetical protein PRUPE_ppa027079mg [Prunus persica]	GABA transporter 1 OS=Arabidopsis thaliana GN=GAT1 PE=1 SV=1	--	--
Unigene16370_All	1023	9	90	0.5246	5.1437	3.29352	Up	7.41138e-18	9.4351e-17	--	--	--	--
Unigene15228_All	1075	10	100	0.5547	5.4388	3.29351	Up	1.07095e-19	1.4697e-18	PREDICTED: 1-aminocyclopropane-1-carboxylate oxidase 4-like [Fragaria vesca subsp. vesca]	Gibberellin 3-beta-dioxygenase 4 OS=Arabidopsis thaliana GN=At1g80330 PE=1 SV=1	--	aminocyclopropanecarboxylate oxidase [EC:1.14.17.4]
Unigene43008_All	215	2	20	0.5547	5.4388	3.29351	Up	7.96414e-05	0.000345762	--	--	--	--
CL4421.Contig3_All	1499	5	50	0.1989	1.9502	3.29351	Up	1.8372e-10	1.498e-09	--	--	--	--
Unigene24003_All	404	2	20	0.2952	2.8944	3.2935	Up	7.96414e-05	0.000345997	hypothetical protein VITISV_035943 [Vitis vinifera]	--	--	--
Unigene41671_All	246	2	20	0.4848	4.7534	3.2935	Up	7.96414e-05	0.000345965	PREDICTED: UDP-glycosyltransferase 73C3 [Vitis vinifera]	UDP-glycosyltransferase 73C6 OS=Arabidopsis thaliana GN=UGT73C6 PE=2 SV=1	--	UDP-glucosyl transferase 73C [EC:2.4.1.-]
Unigene42172_All	687	5	50	0.434	4.2552	3.29346	Up	1.8372e-10	1.49825e-09	predicted protein [Populus trichocarpa] >gi|222851051|gb|EEE88598.1| predicted protein [Populus trichocarpa]	--	--	--
CL12436.Contig2_All	650	2	20	0.1835	1.799	3.29334	Up	7.96414e-05	0.000345871	--	--	--	--
Unigene4623_All	810	4	40	0.2945	2.8872	3.29333	Up	1.34216e-08	9.38191e-08	unnamed protein product [Vitis vinifera]	--	--	lysophospholipase II [EC:3.1.1.5]
Unigene30557_All	574	2	20	0.2078	2.0372	3.29332	Up	7.96414e-05	0.000345746	--	--	--	--
CL11436.Contig1_All	994	2	20	0.12	1.1764	3.29327	Up	7.96414e-05	0.000346028	PREDICTED: lysine histidine transporter-like 8-like [Vitis vinifera]	Lysine histidine transporter-like 8 OS=Arabidopsis thaliana GN=AATL1 PE=1 SV=1	--	--
CL699.Contig8_All	1333	2	20	0.0895	0.8772	3.29295	Up	7.96414e-05	0.000345887	unnamed protein product [Vitis vinifera]	Probable disease resistance protein RDL6 OS=Arabidopsis thaliana GN=RDL6 PE=2 SV=1	--	disease resistance protein RPM1
Unigene10682_All	1833	2	20	0.0651	0.6379	3.2926	Up	7.96414e-05	0.000345715	unnamed protein product [Vitis vinifera]	Beta-glucosidase 22 OS=Oryza sativa subsp. japonica GN=BGLU22 PE=2 SV=1	Beta-glucosidase/6-phospho-beta-glucosidase/beta-galactosidase	beta-glucosidase [EC:3.2.1.21]
Unigene18311_All	935	21	209	1.3392	13.069	3.28671	Up	1.35175e-39	3.37101e-38	--	--	--	--
CL11508.Contig9_All	1192	39	388	1.9509	19.0311	3.28615	Up	3.40038e-72	1.45208e-70	RD22-like protein [Camellia sinensis]	BURP domain-containing protein 3 OS=Oryza sativa subsp. japonica GN=BURP3 PE=2 SV=1	--	--
Unigene29027_All	585	16	159	1.6308	15.8909	3.28455	Up	1.89911e-30	3.76962e-29	PREDICTED: cytochrome b5-like [Solanum lycopersicum]	Cytochrome b5 OS=Brassica oleracea var. botrytis GN=CYB5 PE=1 SV=1	Cytochrome b involved in lipid metabolism	nitrate reductase (NADH) [EC:1.7.1.1]
Unigene26643_All	1046	14	139	0.7981	7.7695	3.28318	Up	8.76698e-27	1.55083e-25	--	--	--	--
Unigene8533_All	1131	19	188	1.0017	9.7186	3.2783	Up	1.10602e-35	2.51197e-34	zinc transporter protein [Vitis vinifera]	Zinc transporter 3 OS=Oryza sativa subsp. japonica GN=ZIP3 PE=1 SV=2	--	solute carrier family 39 (zinc transporter), member 1/2/3
Unigene32504_All	647	51	504	4.7001	45.5443	3.27651	Up	4.79048e-93	2.60467e-91	unknown [Populus trichocarpa]	--	--	--
CL10917.Contig2_All	856	15	148	1.0449	10.1087	3.27416	Up	2.32244e-28	4.31268e-27	PREDICTED: calmodulin-like [Vitis vinifera]	Calmodulin-like protein 5 OS=Oryza sativa subsp. japonica GN=CML5 PE=2 SV=1	Ca2+-binding protein (EF-Hand superfamily)	calcium-binding protein CML
Unigene23253_All	610	7	69	0.6842	6.6134	3.2729	Up	6.53218e-14	6.74324e-13	PREDICTED: uncharacterized protein LOC101263299 [Solanum lycopersicum]	--	Permeases of the major facilitator superfamily	--
Unigene46534_All	259	19	187	4.3741	42.2133	3.27064	Up	1.99162e-35	4.49564e-34	--	--	--	--
Unigene23117_All	385	6	59	0.9292	8.9598	3.26941	Up	4.6269e-12	4.23409e-11	hypothetical protein VOLCADRAFT_97190 [Volvox carteri f. nagariensis] >gi|300258494|gb|EFJ42730.1| hypothetical protein VOLCADRAFT_97190 [Volvox carteri f. nagariensis]	--	--	--
CL2169.Contig2_All	624	50	490	4.7777	45.9113	3.26446	Up	3.32978e-90	1.74899e-88	hypothetical protein PRUPE_ppa008693mg [Prunus persica]	--	--	--
CL1333.Contig4_All	393	5	49	0.7586	7.2897	3.26445	Up	3.32052e-10	2.65642e-09	--	--	--	--
Unigene493_All	975	10	98	0.6116	5.8766	3.26432	Up	3.48248e-19	4.68131e-18	PREDICTED: putative late blight resistance protein homolog R1B-14-like [Solanum lycopersicum]	Putative late blight resistance protein homolog R1B-12 OS=Solanum demissum GN=R1B-12 PE=3 SV=2	--	--
Unigene31664_All	443	28	274	3.7687	36.1622	3.26234	Up	4.1724e-51	1.32074e-49	PREDICTED: 14 kDa proline-rich protein DC2.15-like [Fragaria vesca subsp. vesca]	14 kDa proline-rich protein DC2.15 OS=Daucus carota PE=2 SV=1	--	--
Unigene10857_All	251	14	137	3.3258	31.912	3.26233	Up	2.84476e-26	4.94198e-25	--	--	--	--
CL455.Contig2_All	1510	9	88	0.3554	3.4073	3.26111	Up	2.4108e-17	2.9932e-16	hypothetical protein PRUPE_ppa006807mg [Prunus persica]	--	Predicted hydrolases or acyltransferases (alpha/beta hydrolase superfamily)	cardiolipin-specific phospholipase [EC:3.1.1.-]
Unigene27726_All	1962	13	127	0.3951	3.7845	3.25981	Up	1.93986e-24	3.16152e-23	PREDICTED: reticuline oxidase-like protein-like isoform 2 [Glycine max]	Reticuline oxidase-like protein OS=Arabidopsis thaliana GN=At4g20830 PE=1 SV=2	FAD/FMN-containing dehydrogenases	cytokinin dehydrogenase [EC:1.5.99.12]
Unigene1988_All	1440	4	39	0.1656	1.5835	3.25734	Up	2.42792e-08	1.65201e-07	--	--	--	--
Unigene10837_All	919	4	39	0.2595	2.4812	3.25723	Up	2.42792e-08	1.65236e-07	dense and erect pancile 1 [Glycine max]	Guanine nucleotide-binding protein subunit gamma 3 OS=Arabidopsis thaliana GN=GG3 PE=2 SV=1	--	--
CL669.Contig3_All	526	4	39	0.4534	4.335	3.25718	Up	2.42792e-08	1.65212e-07	--	--	--	--
Unigene43470_All	579	4	39	0.4119	3.9382	3.25717	Up	2.42792e-08	1.65224e-07	--	--	--	--
Unigene12755_All	649	8	78	0.735	7.0268	3.25705	Up	1.67886e-15	1.90042e-14	--	--	--	--
Unigene25366_All	667	4	39	0.3576	3.4186	3.25699	Up	2.42792e-08	1.65247e-07	--	--	--	--
CL10866.Contig2_All	1168	39	379	1.9909	18.9716	3.25235	Up	6.70814e-70	2.78524e-68	PREDICTED: aldo-keto reductase family 4 member C9-like [Vitis vinifera]	Aldo-keto reductase family 4 member C9 OS=Arabidopsis thaliana GN=AKR4C9 PE=1 SV=1	Aldo/keto reductases, related to diketogulonate reductase	aldehyde reductase [EC:1.1.1.21]
Unigene14720_All	921	39	379	2.5249	24.0595	3.25231	Up	6.70814e-70	2.78645e-68	PREDICTED: protodermal factor 1-like [Fragaria vesca subsp. vesca]	Protodermal factor 1 OS=Arabidopsis thaliana GN=PDF1 PE=2 SV=1	Molecular chaperone	solute carrier family 39 (zinc transporter), member 1/2/3
Unigene33240_All	396	63	611	9.486	90.2098	3.24941	Up	1.35653e-111	8.66807e-110	--	--	--	--
Unigene15679_All	1483	79	766	3.1763	30.1992	3.24909	Up	1.8687e-139	1.49235e-137	PREDICTED: unknown protein DS12 from 2D-PAGE of leaf, chloroplastic-like [Fragaria vesca subsp. vesca]	Unknown protein DS12 from 2D-PAGE of leaf, chloroplastic OS=Oryza sativa subsp. japonica GN=Os08g0242700 PE=2 SV=2	--	--
Unigene3174_All	452	3	29	0.3957	3.7512	3.24487	Up	1.82723e-06	1.02272e-05	--	--	--	--
Unigene6024_All	319	3	29	0.5607	5.3151	3.2448	Up	1.82723e-06	1.0229e-05	--	--	--	--
Unigene41458_All	361	3	29	0.4955	4.6968	3.24472	Up	1.82723e-06	1.02308e-05	F17L21.7 [Arabidopsis thaliana]	--	--	--
Unigene43083_All	469	3	29	0.3814	3.6152	3.2447	Up	1.82723e-06	1.02314e-05	--	--	--	--
Unigene22885_All	476	6	58	0.7516	7.1241	3.24467	Up	8.3456e-12	7.5159e-11	unnamed protein product [Arabidopsis thaliana]	--	--	pre-mRNA-processing factor 40
Unigene42312_All	212	3	29	0.8438	7.9978	3.24463	Up	1.82723e-06	1.02278e-05	--	--	--	--
Unigene42999_All	306	3	29	0.5846	5.541	3.24462	Up	1.82723e-06	1.02284e-05	predicted protein [Populus trichocarpa] >gi|222863877|gb|EEF01008.1| predicted protein [Populus trichocarpa]	Auxin-responsive protein IAA34 OS=Arabidopsis thaliana GN=IAA34 PE=2 SV=1	--	auxin-responsive protein IAA
Unigene43269_All	341	3	29	0.5246	4.9722	3.24459	Up	1.82723e-06	1.02302e-05	--	--	--	--
Unigene23691_All	539	3	29	0.3319	3.1457	3.24456	Up	1.82723e-06	1.02296e-05	--	--	--	--
CL4303.Contig1_All	642	6	58	0.5573	5.282	3.24456	Up	8.3456e-12	7.51519e-11	hypothetical protein PRUPE_ppa010784mg [Prunus persica]	--	--	--
CL2265.Contig1_All	647	3	29	0.2765	2.6206	3.24455	Up	1.82723e-06	1.0232e-05	--	--	--	--
CL9909.Contig1_All	1825	40	386	1.3069	12.3661	3.24217	Up	5.8423e-71	2.45014e-69	unnamed protein product [Vitis vinifera]	Enoyl-[acyl-carrier-protein] reductase [NADH], chloroplastic OS=Arabidopsis thaliana GN=MOD1 PE=1 SV=1	Enoyl-[acyl-carrier-protein] reductase (NADH)	enoyl-[acyl-carrier protein] reductase I [EC:1.3.1.9]
Unigene5074_All	1587	22	212	0.8266	7.8103	3.24012	Up	1.22614e-39	3.06173e-38	predicted protein [Populus trichocarpa] >gi|222869211|gb|EEF06342.1| predicted protein [Populus trichocarpa]	Probable pectate lyase 18 OS=Arabidopsis thaliana GN=At4g24780 PE=2 SV=2	Pectate lyase	pectate lyase [EC:4.2.2.2]
Unigene2283_All	837	8	77	0.5699	5.3786	3.23845	Up	3.02352e-15	3.37317e-14	UDPG-flavonoid glucosyl transferase [Camellia chekiangoleosa]	Anthocyanidin 3-O-glucosyltransferase 2 OS=Fragaria ananassa GN=FGT PE=1 SV=1	--	anthocyanidin 3-O-glucosyltransferase [EC:2.4.1.115]
CL2577.Contig2_All	1975	21	202	0.634	5.9799	3.23757	Up	8.24688e-38	1.97892e-36	PREDICTED: uncharacterized protein LOC100241465 [Vitis vinifera]	--	--	--
CL6012.Contig2_All	2639	35	336	0.7908	7.444	3.23469	Up	7.6526e-62	2.87046e-60	Periplasmic beta-glucosidase precursor, putative [Ricinus communis] >gi|223546978|gb|EEF48475.1| Periplasmic beta-glucosidase precursor, putative [Ricinus communis]	Probable beta-D-xylosidase 7 OS=Arabidopsis thaliana GN=BXL7 PE=2 SV=2	Beta-glucosidase-related glycosidases	beta-glucosidase [EC:3.2.1.21]
CL882.Contig5_All	2255	19	182	0.5024	4.7188	3.23151	Up	3.74328e-34	8.16338e-33	PREDICTED: phenylalanine ammonia-lyase [Vitis vinifera]	Phenylalanine ammonia-lyase OS=Camellia sinensis GN=PAL PE=2 SV=1	Histidine ammonia-lyase	phenylalanine ammonia-lyase [EC:4.3.1.24]
Unigene19704_All	1181	7	67	0.3534	3.3169	3.23046	Up	2.12144e-13	2.11751e-12	--	--	--	--
CL3318.Contig7_All	1737	21	201	0.7209	6.7656	3.23035	Up	1.48106e-37	3.53801e-36	RecName: Full=Hydroquinone glucosyltransferase; AltName: Full=Arbutin synthase >gi|13508844|emb|CAC35167.1| arbutin synthase [Rauvolfia serpentina]	Hydroquinone glucosyltransferase OS=Rauvolfia serpentina GN=AS PE=1 SV=1	--	hydroquinone glucosyltransferase [EC:2.4.1.218]
CL12819.Contig1_All	799	11	105	0.8209	7.6833	3.22645	Up	2.94474e-20	4.13341e-19	--	--	--	--
Unigene51062_All	224	13	124	3.4604	32.3654	3.22544	Up	1.12801e-23	1.79389e-22	--	--	--	--
Unigene11618_All	1393	26	248	1.1129	10.409	3.22544	Up	6.2885e-46	1.79828e-44	cyclin D3-1 [Camellia sinensis]	Cyclin-D3-1 OS=Arabidopsis thaliana GN=CYCD3-1 PE=1 SV=3	Cyclin	cyclin D3, plant
Unigene8330_All	993	64	610	3.843	35.916	3.22432	Up	1.27457e-110	8.01614e-109	hypothetical protein ARALYDRAFT_477902 [Arabidopsis lyrata subsp. lyrata] >gi|297330393|gb|EFH60812.1| hypothetical protein ARALYDRAFT_477902 [Arabidopsis lyrata subsp. lyrata]	Uncharacterized GPI-anchored protein At3g06035 OS=Arabidopsis thaliana GN=At3g06035 PE=2 SV=1	--	--
Unigene29765_All	439	2	19	0.2716	2.5304	3.21981	Up	0.000144649	0.000597947	--	--	--	--
Unigene13540_All	393	2	19	0.3034	2.8266	3.21977	Up	0.000144649	0.000597767	PREDICTED: myb family transcription factor APL-like [Solanum lycopersicum]	Myb family transcription factor APL OS=Arabidopsis thaliana GN=APL PE=2 SV=2	--	two-component response regulator ARR-B family
Unigene20296_All	334	2	19	0.357	3.3259	3.21975	Up	0.000144649	0.000597819	predicted protein [Populus trichocarpa] >gi|222865077|gb|EEF02208.1| predicted protein [Populus trichocarpa]	UPF0481 protein At3g47200 OS=Arabidopsis thaliana GN=At3g47200 PE=1 SV=1	--	--
Unigene42868_All	217	2	19	0.5495	5.1192	3.21973	Up	0.000144649	0.00059787	--	--	--	--
Unigene43455_All	319	2	19	0.3738	3.4823	3.2197	Up	0.000144649	0.000598025	--	--	--	--
CL5227.Contig1_All	244	2	19	0.4887	4.5527	3.2197	Up	0.000144649	0.000598102	--	--	--	--
Unigene30730_All	365	2	19	0.3267	3.0435	3.21969	Up	0.000144649	0.000597638	PREDICTED: uncharacterized protein LOC101303248 [Fragaria vesca subsp. vesca]	--	--	--
Unigene42076_All	279	2	19	0.4274	3.9816	3.21969	Up	0.000144649	0.000597793	--	--	--	--
Unigene51209_All	441	2	19	0.2704	2.519	3.21968	Up	0.000144649	0.000598076	--	--	--	--
Unigene42164_All	364	2	19	0.3276	3.0518	3.21965	Up	0.000144649	0.000597999	unnamed protein product [Vitis vinifera]	MAR-binding filament-like protein 1 OS=Solanum lycopersicum GN=MFP1 PE=1 SV=1	--	--
Unigene3058_All	205	2	19	0.5817	5.4189	3.21965	Up	0.000144649	0.000597973	--	--	--	--
Unigene31604_All	1004	8	76	0.4751	4.4258	3.21964	Up	5.43894e-15	5.98234e-14	--	--	--	--
Unigene14509_All	709	2	19	0.1682	1.5668	3.21957	Up	0.000144649	0.00059769	--	--	--	--
Unigene9949_All	505	4	38	0.4723	4.3995	3.21956	Up	4.38284e-08	2.92206e-07	--	--	--	--
Unigene41663_All	230	4	38	1.037	9.6597	3.21956	Up	4.38284e-08	2.92185e-07	--	--	--	--
Unigene4498_All	425	2	19	0.2806	2.6138	3.21956	Up	0.000144649	0.000597741	--	--	--	--
Unigene42187_All	314	2	19	0.3798	3.5378	3.21954	Up	0.000144649	0.000597664	--	--	--	--
Unigene43030_All	315	2	19	0.3786	3.5266	3.21953	Up	0.000144649	0.000597716	--	--	--	--
Unigene44236_All	401	2	19	0.2974	2.7702	3.21951	Up	0.000144649	0.000597844	predicted protein [Populus trichocarpa] >gi|222869200|gb|EEF06331.1| predicted protein [Populus trichocarpa]	Pachytene checkpoint protein 2 homolog OS=Arabidopsis thaliana GN=At4g24710 PE=2 SV=1	ATPases of the AAA+ class	vacuolar protein-sorting-associated protein 4
Unigene42445_All	337	2	19	0.3539	3.2963	3.21943	Up	0.000144649	0.000597896	PREDICTED: uncharacterized membrane protein At1g16860 [Vitis vinifera] >gi|147844463|emb|CAN82086.1| hypothetical protein VITISV_031055 [Vitis vinifera]	Uncharacterized membrane protein At1g16860 OS=Arabidopsis thaliana GN=At1g16860 PE=1 SV=1	--	--
Unigene27310_All	384	2	19	0.3106	2.8929	3.21939	Up	0.000144649	0.00059805	--	--	--	--
Unigene19724_All	859	4	38	0.2777	2.5864	3.21935	Up	4.38284e-08	2.92226e-07	PREDICTED: histidine-containing phosphotransfer protein 4-like [Cucumis sativus] >gi|449480619|ref|XP_004155947.1| PREDICTED: histidine-containing phosphotransfer protein 4-like [Cucumis sativus]	Histidine-containing phosphotransfer protein 4 OS=Arabidopsis thaliana GN=AHP4 PE=1 SV=2	--	histidine-containing phosphotransfer peotein
Unigene13475_All	538	2	19	0.2217	2.0648	3.21932	Up	0.000144649	0.000597922	--	--	--	--
Unigene9038_All	868	31	294	2.1295	19.8032	3.21715	Up	4.87568e-54	1.61532e-52	lipid binding protein, putative [Ricinus communis] >gi|223539141|gb|EEF40736.1| lipid binding protein, putative [Ricinus communis]	Xylogen-like protein 11 OS=Arabidopsis thaliana GN=XYP11 PE=1 SV=2	--	--
Unigene8363_All	1726	29	275	1.0018	9.3154	3.21702	Up	1.21268e-50	3.80723e-49	--	--	--	--
Unigene26505_All	587	20	189	2.0316	18.8249	3.21195	Up	3.21038e-35	7.2111e-34	PREDICTED: uncharacterized protein LOC101248846 [Solanum lycopersicum]	--	--	--
CL1730.Contig4_All	1232	18	170	0.8712	8.0676	3.21106	Up	8.13792e-32	1.67172e-30	dehydration responsive protein [Corchorus olitorius]	--	--	--
Unigene43001_All	325	5	47	0.9173	8.4552	3.20437	Up	1.0791e-09	8.2865e-09	predicted protein [Populus trichocarpa] >gi|222833513|gb|EEE71990.1| predicted protein [Populus trichocarpa]	Probable pectinesterase/pectinesterase inhibitor 12 OS=Arabidopsis thaliana GN=PME12 PE=2 SV=1	--	pectinesterase [EC:3.1.1.11]
Unigene11477_All	976	5	47	0.3055	2.8155	3.20415	Up	1.0791e-09	8.28717e-09	--	--	--	--
CL1333.Contig2_All	524	8	75	0.9103	8.3683	3.20052	Up	9.77256e-15	1.05946e-13	--	--	--	--
Unigene1659_All	1303	666	6242	30.4766	280.083	3.20008	Up	0	0	PREDICTED: photosystem II 22 kDa protein, chloroplastic [Vitis vinifera] >gi|302141814|emb|CBI19017.3| unnamed protein product [Vitis vinifera]	Photosystem II 22 kDa protein, chloroplastic OS=Solanum lycopersicum GN=PSBS PE=3 SV=1	--	photosystem II 22kDa protein
CL10593.Contig1_All	698	35	327	2.9898	27.3905	3.19555	Up	1.46429e-59	5.30975e-58	unknown [Medicago truncatula]	Glycine-rich cell wall structural protein OS=Arabidopsis thaliana GN=At3g17050 PE=4 SV=2	Endoglucanase	phospholipase D [EC:3.1.4.4]
CL6648.Contig1_All	1003	3	28	0.1783	1.6322	3.19444	Up	3.30104e-06	1.78261e-05	PREDICTED: uncharacterized protein LOC100253160 [Vitis vinifera] >gi|297742935|emb|CBI35802.3| unnamed protein product [Vitis vinifera]	--	--	--
Unigene22013_All	797	3	28	0.2244	2.054	3.19429	Up	3.30104e-06	1.78241e-05	PREDICTED: gibberellin-regulated protein 4 [Vitis vinifera] >gi|296082913|emb|CBI22214.3| unnamed protein product [Vitis vinifera]	Gibberellin-regulated protein 4 OS=Arabidopsis thaliana GN=GASA4 PE=1 SV=2	--	--
Unigene29807_All	556	6	56	0.6434	5.8887	3.19416	Up	2.703e-11	2.34913e-10	copper binding protein 6 [Gossypium hirsutum]	Chemocyanin OS=Lilium longiflorum PE=1 SV=1	--	--
Unigene1597_All	577	3	28	0.31	2.8372	3.19413	Up	3.30104e-06	1.78311e-05	--	--	--	--
CL1984.Contig1_All	565	3	28	0.3166	2.8975	3.19408	Up	3.30104e-06	1.78291e-05	--	--	--	--
Unigene5299_All	650	3	28	0.2752	2.5186	3.19407	Up	3.30104e-06	1.78251e-05	PREDICTED: uncharacterized protein LOC100816407 [Glycine max]	--	--	--
Unigene30676_All	260	3	28	0.688	6.2964	3.19405	Up	3.30104e-06	1.78301e-05	unnamed protein product [Vitis vinifera]	Beta-glucosidase 1 OS=Arabidopsis thaliana GN=BGLU1 PE=2 SV=2	Beta-glucosidase/6-phospho-beta-glucosidase/beta-galactosidase	beta-glucosidase [EC:3.2.1.21]
Unigene9424_All	252	6	56	1.4197	12.9926	3.19403	Up	2.703e-11	2.34871e-10	--	--	--	--
Unigene33134_All	301	3	28	0.5943	5.4388	3.19403	Up	3.30104e-06	1.78231e-05	--	--	--	--
Unigene33161_All	566	6	56	0.6321	5.7847	3.19402	Up	2.703e-11	2.34892e-10	--	--	--	--
Unigene30556_All	685	6	56	0.5223	4.7798	3.194	Up	2.703e-11	2.34849e-10	PREDICTED: uncharacterized protein LOC100852532 [Vitis vinifera]	Non-specific lipid-transfer protein-like protein At2g13820 OS=Arabidopsis thaliana GN=At2g13820 PE=1 SV=1	--	--
CL4181.Contig4_All	377	3	28	0.4745	4.3423	3.19398	Up	3.30104e-06	1.78331e-05	PREDICTED: RING-H2 finger protein ATL80-like [Solanum lycopersicum]	RING-H2 finger protein ATL8 OS=Arabidopsis thaliana GN=ATL8 PE=2 SV=2	--	--
Unigene43238_All	567	3	28	0.3155	2.8872	3.19396	Up	3.30104e-06	1.78321e-05	PREDICTED: cyclin-T1-5-like isoform 1 [Vitis vinifera]	Cyclin-T1-3 OS=Oryza sativa subsp. japonica GN=CYCT1-3 PE=3 SV=2	--	cyclin T
Unigene27045_All	321	3	28	0.5573	5.0999	3.19394	Up	3.30104e-06	1.78281e-05	phosphoprotein phosphatase, putative [Ricinus communis] >gi|223542085|gb|EEF43629.1| phosphoprotein phosphatase, putative [Ricinus communis]	--	--	phosphatidylinositol-3,4,5-trisphosphate 3-phosphatase [EC:3.1.3.67]
Unigene46200_All	1373	3	28	0.1303	1.1923	3.19384	Up	3.30104e-06	1.78271e-05	aminotransferase family protein [Populus trichocarpa] >gi|222837455|gb|EEE75834.1| aminotransferase family protein [Populus trichocarpa]	Probable aminotransferase TAT2 OS=Arabidopsis thaliana GN=At5g53970 PE=2 SV=1	Aspartate/tyrosine/aromatic aminotransferase	tyrosine aminotransferase [EC:2.6.1.5]
Unigene31836_All	1824	60	559	1.9614	17.9182	3.19147	Up	1.49101e-100	8.61999e-99	PREDICTED: glucan endo-1,3-beta-glucosidase 3-like [Vitis vinifera]	Glucan endo-1,3-beta-glucosidase 12 OS=Arabidopsis thaliana GN=At4g29360 PE=1 SV=1	--	arabidopsis histidine kinase 2/3/4 (cytokinin receptor) [EC:2.7.13.3]
Unigene1306_All	774	238	2212	18.3346	167.091	3.18799	Up	0	0	glutaredoxin family protein [Ammopiptanthus mongolicus]	Monothiol glutaredoxin-S9 OS=Arabidopsis thaliana GN=GRXS9 PE=3 SV=1	--	glutaredoxin 3
Unigene12883_All	668	7	65	0.6248	5.6891	3.18673	Up	6.85384e-13	6.62667e-12	hypothetical protein ZEAMMB73_326479 [Zea mays]	--	--	--
Unigene2591_All	300	7	65	1.3913	12.6678	3.18666	Up	6.85384e-13	6.62734e-12	--	--	--	--
CL2838.Contig6_All	1851	7	65	0.2255	2.0531	3.1866	Up	6.85384e-13	6.626e-12	PREDICTED: ethylene-responsive transcription factor RAP2-7-like [Fragaria vesca subsp. vesca]	Ethylene-responsive transcription factor RAP2-7 OS=Arabidopsis thaliana GN=RAP2-7 PE=2 SV=2	--	AP2-like factor, euAP2 lineage
CL2424.Contig1_All	246	4	37	0.9695	8.7938	3.18117	Up	7.89448e-08	5.13687e-07	--	--	--	--
CL2248.Contig3_All	1851	8	74	0.2577	2.3374	3.18114	Up	1.75381e-14	1.87381e-13	cytochrome P450, putative [Ricinus communis] >gi|223546063|gb|EEF47566.1| cytochrome P450, putative [Ricinus communis]	Cytochrome P450 71A1 OS=Persea americana GN=CYP71A1 PE=1 SV=2	Cytochrome P450	cytochrome P450, family 71, subfamily D, polypeptide 9 (flavonoid 6-hydroxylase) [EC:1.14.13.-]
Unigene23163_All	291	4	37	0.8196	7.4339	3.18113	Up	7.89448e-08	5.13722e-07	--	--	--	--
Unigene42765_All	311	8	74	1.5338	13.9117	3.18112	Up	1.75381e-14	1.87402e-13	receptor-like kinase [Marchantia polymorpha]	Systemin receptor SR160 OS=Solanum peruvianum PE=1 SV=1	--	LRR receptor-like serine/threonine-protein kinase FLS2 [EC:2.7.11.1]
Unigene16901_All	259	4	37	0.9209	8.3524	3.18107	Up	7.89448e-08	5.13653e-07	dihydrolipoamide dehydrogenase, putative [Ricinus communis] >gi|223541601|gb|EEF43150.1| dihydrolipoamide dehydrogenase, putative [Ricinus communis]	Dihydrolipoyl dehydrogenase, mitochondrial OS=Pisum sativum GN=LPD PE=1 SV=2	--	dihydrolipoamide dehydrogenase [EC:1.8.1.4]
Unigene11552_All	2403	53	490	1.3151	11.922	3.18038	Up	4.6348e-88	2.37211e-86	Amine oxidase [copper-containing] precursor, putative [Ricinus communis] >gi|223549496|gb|EEF50984.1| Amine oxidase [copper-containing] precursor, putative [Ricinus communis]	Primary amine oxidase OS=Arabidopsis thaliana GN=At1g62810 PE=2 SV=1	Cu2+-containing amine oxidase	primary-amine oxidase [EC:1.4.3.21]
Unigene28519_All	920	105	969	6.8052	61.5806	3.17777	Up	2.47492e-172	2.40258e-170	unknown [Lotus japonicus]	S-norcoclaurine synthase OS=Thalictrum flavum subsp. glaucum PE=1 SV=1	--	--
Unigene11408_All	1459	9	83	0.3678	3.3261	3.17684	Up	4.51962e-16	5.27227e-15	PREDICTED: probable LRR receptor-like serine/threonine-protein kinase At1g12460-like [Solanum lycopersicum]	Probable LRR receptor-like serine/threonine-protein kinase At1g12460 OS=Arabidopsis thaliana GN=At1g12460 PE=1 SV=1	Serine/threonine protein kinase	[EC:2.7.1.-]
CL7641.Contig1_All	483	5	46	0.6172	5.5682	3.1734	Up	1.94003e-09	1.45654e-08	predicted protein [Populus trichocarpa] >gi|224055751|ref|XP_002298635.1| predicted protein [Populus trichocarpa] >gi|222845892|gb|EEE83439.1| predicted protein [Populus trichocarpa] >gi|222845893|gb|EEE83440.1| predicted protein [Populus trichocarpa]	--	--	--
CL2770.Contig1_All	790	5	46	0.3774	3.4044	3.17323	Up	1.94003e-09	1.45631e-08	PREDICTED: disease resistance response protein 206-like [Solanum lycopersicum]	Disease resistance response protein 206 OS=Pisum sativum GN=PI206 PE=2 SV=2	--	--
Unigene24695_All	870	5	46	0.3427	3.0913	3.1732	Up	1.94003e-09	1.45642e-08	Vesicle transport protein GOT1B, putative [Ricinus communis] >gi|223529400|gb|EEF31363.1| Vesicle transport protein GOT1B, putative [Ricinus communis]	--	Membrane protein involved in Golgi transport	--
Unigene8168_All	1342	46	423	2.0438	18.4287	3.17263	Up	4.53704e-76	2.01929e-74	Tau1 [Solanum lycopersicum]	SNF1-related protein kinase regulatory subunit beta-2 OS=Arabidopsis thaliana GN=KINB2 PE=1 SV=1	--	5'-AMP-activated protein kinase, regulatory beta subunit
CL8556.Contig1_All	1321	116	1066	5.2359	47.1805	3.17168	Up	4.64816e-189	4.92613e-187	PREDICTED: HVA22-like protein e [Vitis vinifera] >gi|297734449|emb|CBI15696.3| unnamed protein product [Vitis vinifera]	HVA22-like protein e OS=Arabidopsis thaliana GN=HVA22E PE=2 SV=1	Protein involved in membrane traffic	--
Unigene12785_All	1573	22	202	0.8339	7.5081	3.1705	Up	4.199e-37	9.9025e-36	PREDICTED: uncharacterized protein LOC100241465 [Vitis vinifera]	--	--	--
Unigene5405_All	296	11	101	2.2158	19.9498	3.17047	Up	3.04958e-19	4.10976e-18	Glycine-rich cell wall structural protein 1.8 precursor, putative [Ricinus communis] >gi|223531796|gb|EEF33615.1| Glycine-rich cell wall structural protein 1.8 precursor, putative [Ricinus communis]	Glycine-rich cell wall structural protein 1.8 OS=Phaseolus vulgaris PE=2 SV=1	Endoglucanase	phospholipase D [EC:3.1.4.4]
Unigene8846_All	604	1013	9299	100.002	900.134	3.17011	Up	0	0	hypothetical protein PRUPE_ppa026692mg [Prunus persica]	Cytochrome P450 81D1 OS=Arabidopsis thaliana GN=CYP81D1 PE=2 SV=1	--	[EC:1.14.-.-]
CL7725.Contig1_All	1680	40	366	1.4197	12.7374	3.16541	Up	6.76238e-66	2.67021e-64	PREDICTED: glycerol-3-phosphate dehydrogenase [NAD+] [Vitis vinifera] >gi|296081335|emb|CBI17717.3| unnamed protein product [Vitis vinifera]	Glycerol-3-phosphate dehydrogenase [NAD(+)] OS=Cuphea lanceolata GN=GPDH PE=2 SV=1	Glycerol-3-phosphate dehydrogenase	glycerol-3-phosphate dehydrogenase (NAD+) [EC:1.1.1.8]
Unigene7875_All	966	8	73	0.4938	4.4183	3.16149	Up	3.14358e-14	3.30963e-13	PREDICTED: probable tyrosine-protein phosphatase At1g05000 isoform 1 [Vitis vinifera]	Probable tyrosine-protein phosphatase At1g05000 OS=Arabidopsis thaliana GN=At1g05000 PE=1 SV=1	Protein tyrosine/serine phosphatase	--
CL8586.Contig2_All	1007	26	237	1.5395	13.7603	3.15998	Up	3.81734e-43	1.02759e-41	PREDICTED: osmotin-like protein [Vitis vinifera]	Osmotin-like protein OS=Solanum lycopersicum PE=1 SV=1	--	--
Unigene6226_All	2709	9	82	0.1981	1.7698	3.15929	Up	8.09638e-16	9.30768e-15	PREDICTED: probable beta-1,3-galactosyltransferase 19-like [Solanum lycopersicum]	Probable beta-1,3-galactosyltransferase 19 OS=Arabidopsis thaliana GN=B3GALT19 PE=2 SV=2	--	beta-1,3-galactosyltransferase [EC:2.4.1.-]
CL3984.Contig4_All	3585	9	82	0.1497	1.3373	3.15918	Up	8.09638e-16	9.30657e-15	unnamed protein product [Vitis vinifera]	Cationic amino acid transporter 5 OS=Arabidopsis thaliana GN=CAT5 PE=1 SV=1	Amino acid transporters	basic amino acid/polyamine antiporter, APA family
CL2288.Contig4_All	2450	35	318	0.8518	7.5887	3.15527	Up	2.73662e-57	9.60039e-56	PREDICTED: CTP synthase 1-like [Solanum lycopersicum]	--	CTP synthase (UTP-ammonia lyase)	CTP synthase [EC:6.3.4.2]
Unigene9844_All	766	16	145	1.2455	11.0674	3.15152	Up	6.83802e-27	1.21363e-25	hypothetical protein PRUPE_ppa023646mg [Prunus persica]	Early nodulin-like protein 3 OS=Arabidopsis thaliana GN=At5g25090 PE=1 SV=2	--	splicing factor 1
Unigene11499_All	1659	17	154	0.611	5.4273	3.15099	Up	1.80911e-28	3.37317e-27	PREDICTED: probable inactive leucine-rich repeat receptor-like protein kinase At3g03770-like [Vitis vinifera]	Probable inactive leucine-rich repeat receptor-like protein kinase At3g03770 OS=Arabidopsis thaliana GN=At3g03770 PE=2 SV=1	Serine/threonine protein kinase	interleukin-1 receptor-associated kinase 4 [EC:2.7.11.1]
Unigene21577_All	1678	57	516	2.0254	17.979	3.15003	Up	8.165e-92	4.38478e-90	hypothetical protein PRUPE_ppa014807mg, partial [Prunus persica]	--	--	--
Unigene23148_All	1236	20	181	0.9648	8.5619	3.14963	Up	3.38152e-33	7.1993e-32	PREDICTED: protein CbbY-like [Solanum lycopersicum]	Imidazoleglycerol-phosphate dehydratase OS=Phytophthora parasitica GN=HIS3 PE=3 SV=1	Predicted phosphatase/phosphohexomutase	protein phosphatase 2 (formerly 2A), regulatory subunit A
CL4434.Contig1_All	1668	3582	32365	128.046	1134.46	3.14727	Up	0	0	aquaporin protein AQU17 [Camellia sinensis]	Probable aquaporin PIP1-4 OS=Arabidopsis thaliana GN=PIP1.4 PE=1 SV=1	Glycerol uptake facilitator and related permeases (Major Intrinsic Protein Family)	aquaporin PIP
Unigene1022_All	1312	7	63	0.3181	2.8075	3.14173	Up	2.20212e-12	2.06219e-11	--	--	--	--
Unigene3212_All	398	3	27	0.4494	3.9663	3.14172	Up	5.94634e-06	3.11211e-05	--	--	--	--
Unigene33758_All	274	3	27	0.6528	5.7613	3.14168	Up	5.94634e-06	3.11279e-05	--	--	--	--
Unigene41763_All	457	3	27	0.3914	3.4543	3.14168	Up	5.94634e-06	3.11245e-05	--	--	--	--
Unigene15564_All	558	9	81	0.9617	8.4871	3.14161	Up	1.44873e-15	1.64595e-14	--	--	--	--
Unigene19753_All	743	8	72	0.642	5.6657	3.14161	Up	5.62756e-14	5.83514e-13	PREDICTED: 2-hydroxy-6-oxononadienedioate/2-hydroxy-6-oxononatrienedioate hydrolase isoform 1 [Vitis vinifera] >gi|296081728|emb|CBI20733.3| unnamed protein product [Vitis vinifera]	--	--	--
CL11703.Contig1_All	652	30	270	2.7435	24.2116	3.14161	Up	1.11714e-48	3.38218e-47	PREDICTED: phospholipase A2 homolog 3 [Vitis vinifera]	Phospholipase A2-alpha OS=Arabidopsis thaliana GN=PLA2-ALPHA PE=1 SV=1	--	phospholipase A2 [EC:3.1.1.4]
Unigene26904_All	555	3	27	0.3223	2.8443	3.1416	Up	5.94634e-06	3.11347e-05	hypothetical protein PRUPE_ppa000293mg [Prunus persica]	Nucleobase-ascorbate transporter 6 OS=Arabidopsis thaliana GN=NAT6 PE=2 SV=2	--	--
Unigene24610_All	668	5	45	0.4463	3.9386	3.1416	Up	3.4812e-09	2.55893e-08	--	--	--	--
Unigene43613_All	583	4	36	0.4091	3.6103	3.14159	Up	1.41871e-07	9.01433e-07	hypothetical protein PRUPE_ppa009553mg [Prunus persica]	Short-chain dehydrogenase reductase 2a OS=Arabidopsis thaliana GN=SDR2a PE=3 SV=1	Dehydrogenases with different specificities (related to short-chain alcohol dehydrogenases)	xanthoxin dehydrogenase [EC:1.1.1.288]
Unigene23910_All	494	4	36	0.4828	4.2607	3.14159	Up	1.41871e-07	9.01493e-07	--	--	--	--
Unigene13019_All	528	3	27	0.3388	2.9898	3.14154	Up	5.94634e-06	3.11313e-05	nucleotide-binding site leucine-rich repeat protein, partial [Rhododendron formosanum]	Disease resistance protein RGA2 OS=Solanum bulbocastanum GN=RGA2 PE=1 SV=1	--	DNA-directed RNA polymerases I, II, and III subunit RPABC1
Unigene8313_All	1100	13	117	0.7047	6.2187	3.14153	Up	6.68146e-22	9.99582e-21	PREDICTED: uncharacterized protein LOC101263962 [Solanum lycopersicum]	--	--	--
CL8730.Contig2_All	333	3	27	0.5372	4.7405	3.14151	Up	5.94634e-06	3.11262e-05	hypothetical protein PRUPE_ppa018689mg, partial [Prunus persica]	--	Permeases of the drug/metabolite transporter (DMT) superfamily	solute carrier family 35, member F1/2
CL1408.Contig3_All	890	3	27	0.201	1.7737	3.14149	Up	5.94634e-06	3.1133e-05	oxidoreductase [Coccomyxa subellipsoidea C-169]	Gibberellin 20 oxidase 1 OS=Oryza sativa subsp. japonica GN=20ox1 PE=2 SV=2	Isopenicillin N synthase and related dioxygenases	gibberellin 3-beta-dioxygenase [EC:1.14.11.15]
CL890.Contig3_All	1149	4	36	0.2076	1.8319	3.14146	Up	1.41871e-07	9.01373e-07	PREDICTED: uncharacterized protein LOC100253714 [Vitis vinifera]	Putative E3 ubiquitin-protein ligase RF298 OS=Arabidopsis thaliana GN=RF298 PE=2 SV=1	--	centromeric protein E
Unigene197_All	1005	3	27	0.178	1.5707	3.14146	Up	5.94634e-06	3.11228e-05	conserved hypothetical protein [Ricinus communis] >gi|223548892|gb|EEF50381.1| conserved hypothetical protein [Ricinus communis]	B3 domain-containing transcription factor VAL3 OS=Arabidopsis thaliana GN=VAL3 PE=4 SV=3	--	--
Unigene41038_All	1149	6	54	0.3114	2.7478	3.14144	Up	8.69954e-11	7.27772e-10	PREDICTED: phosphatidylinositol-4-phosphate 5-kinase 9-like [Vitis vinifera]	Phosphatidylinositol 4-phosphate 5-kinase 9 OS=Arabidopsis thaliana GN=PIP5K9 PE=1 SV=2	Phosphatidylinositol-4-phosphate 5-kinase	1-phosphatidylinositol-4-phosphate 5-kinase [EC:2.7.1.68]
Unigene42410_All	519	3	27	0.3447	3.0416	3.14142	Up	5.94634e-06	3.11296e-05	PREDICTED: filament-like plant protein 4-like [Vitis vinifera]	Filament-like plant protein 4 OS=Arabidopsis thaliana GN=FPP4 PE=2 SV=1	--	--
CL5859.Contig3_All	877	23	206	1.5637	13.7333	3.13464	Up	2.03576e-37	4.8414e-36	predicted protein [Populus trichocarpa] >gi|222834858|gb|EEE73307.1| predicted protein [Populus trichocarpa]	Germin-like protein subfamily 1 member 11 OS=Arabidopsis thaliana GN=At5g38940 PE=2 SV=1	--	--
Unigene18531_All	789	68	607	5.1389	44.98	3.12975	Up	4.70838e-107	2.88556e-105	PREDICTED: probable methyltransferase PMT20 [Vitis vinifera]	Probable methyltransferase PMT20 OS=Arabidopsis thaliana GN=At1g31850 PE=1 SV=1	--	--
CL5571.Contig2_All	1127	37	330	1.9576	17.1198	3.12851	Up	6.37522e-59	2.28926e-57	copia LTR rider [Solanum lycopersicum] >gi|133711819|gb|ABO36636.1| copia LTR rider [Solanum lycopersicum]	Retrovirus-related Pol polyprotein from transposon TNT 1-94 OS=Nicotiana tabacum PE=2 SV=1	--	5'-3' exoribonuclease 2 [EC:3.1.13.-]
Unigene20935_All	1279	23	205	1.0722	9.3711	3.12764	Up	3.63094e-37	8.57972e-36	pericarp peroxidase 3 [Litchi chinensis]	Peroxidase 72 OS=Arabidopsis thaliana GN=PER72 PE=1 SV=1	--	peroxidase [EC:1.11.1.7]
Unigene33416_All	212	10	89	2.8126	24.5449	3.12545	Up	6.70312e-17	8.14635e-16	auto-inhibited Ca2 -transporting ATPase 10 [Solanum lycopersicum] >gi|345548126|gb|AEO12147.1| auto-inhibited Ca2+-transporting ATPase 10 [Solanum lycopersicum]	Calcium-transporting ATPase 10, plasma membrane-type OS=Arabidopsis thaliana GN=ACA10 PE=1 SV=2	--	Ca2+-transporting ATPase [EC:3.6.3.8]
CL2547.Contig1_All	2397	27	240	0.6716	5.854	3.12375	Up	3.29802e-43	8.89538e-42	PREDICTED: cyclic nucleotide-gated ion channel 2-like isoform 2 [Solanum lycopersicum]	Cyclic nucleotide-gated ion channel 2 OS=Arabidopsis thaliana GN=CNGC2 PE=1 SV=1	--	cyclic nucleotide gated channel, other eukaryote
CL4115.Contig1_All	1585	384	3407	14.4457	125.675	3.12099	Up	0	0	PREDICTED: 31 kDa ribonucleoprotein, chloroplastic isoform 1 [Vitis vinifera]	30 kDa ribonucleoprotein, chloroplastic OS=Nicotiana plumbaginifolia PE=2 SV=1	RNA-binding proteins (RRM domain)	nucleolin
Unigene23221_All	1496	15	133	0.5979	5.1979	3.11995	Up	1.47377e-24	2.41257e-23	lactoylglutathione lyase, putative [Ricinus communis] >gi|223544361|gb|EEF45882.1| lactoylglutathione lyase, putative [Ricinus communis]	Probable lactoylglutathione lyase, chloroplast OS=Arabidopsis thaliana GN=At1g67280 PE=2 SV=1	Lactoylglutathione lyase and related lyases	lactoylglutathione lyase [EC:4.4.1.5]
Unigene9530_All	457	6	53	0.7828	6.7806	3.1147	Up	1.55682e-10	1.27874e-09	PREDICTED: actin-like [Solanum lycopersicum]	Actin-3 OS=Pisum sativum PE=2 SV=1	Actin and related proteins	actin beta/gamma 1
Unigene32479_All	1226	11	97	0.535	4.6258	3.11209	Up	3.11188e-18	4.03061e-17	PREDICTED: kinetochore protein Nuf2 [Vitis vinifera] >gi|298204517|emb|CBI23792.3| unnamed protein product [Vitis vinifera]	Eukaryotic translation initiation factor 3 subunit A OS=Nicotiana tabacum GN=TIF3A1 PE=2 SV=1	ATPase involved in DNA repair	kinetochore protein Nuf2
Unigene19348_All	294	5	44	1.014	8.7501	3.10924	Up	6.23432e-09	4.48908e-08	pherophorin-dz1 protein [Volvox carteri f. nagariensis]	Leucine-rich repeat extensin-like protein 3 OS=Arabidopsis thaliana GN=LRX3 PE=1 SV=1	Endoglucanase	phospholipase D [EC:3.1.4.4]
Unigene11956_All	665	5	44	0.4483	3.8685	3.10924	Up	6.23432e-09	4.48841e-08	--	--	--	--
Unigene26926_All	592	5	44	0.5036	4.3455	3.10917	Up	6.23432e-09	4.48774e-08	--	--	--	--
CL12504.Contig2_All	351	5	44	0.8494	7.3291	3.10912	Up	6.23432e-09	4.48807e-08	--	--	--	--
Unigene42211_All	643	5	44	0.4637	4.0008	3.10902	Up	6.23432e-09	4.48875e-08	PREDICTED: IAA-amino acid hydrolase ILR1-like 6-like [Vitis vinifera]	IAA-amino acid hydrolase ILR1-like 6 OS=Arabidopsis thaliana GN=ILL6 PE=2 SV=2	Metal-dependent amidase/aminoacylase/carboxypeptidase	IAA-amino acid hydrolase [EC:3.5.1.-]
Unigene32709_All	1052	9	79	0.5101	4.3906	3.10557	Up	4.6224e-15	5.10412e-14	unnamed protein product [Vitis vinifera]	Metacaspase-6 OS=Arabidopsis thaliana GN=AMC6 PE=1 SV=1	--	--
Unigene12220_All	826	4	35	0.2887	2.4774	3.10118	Up	2.5434e-07	1.56997e-06	predicted protein [Populus trichocarpa] >gi|222853913|gb|EEE91460.1| predicted protein [Populus trichocarpa]	Rhodanese-like domain-containing protein 6 OS=Arabidopsis thaliana GN=STR6 PE=2 SV=1	--	--
CL3719.Contig4_All	546	4	35	0.4368	3.7479	3.10104	Up	2.5434e-07	1.57018e-06	flavonoid 3-hydroxylase, putative [Ricinus communis] >gi|223544756|gb|EEF46272.1| flavonoid 3-hydroxylase, putative [Ricinus communis]	Flavonoid 3'-monooxygenase OS=Arabidopsis thaliana GN=CYP75B1 PE=1 SV=1	Cytochrome P450	flavonoid 3'-monooxygenase [EC:1.14.13.21]
Unigene41632_All	619	4	35	0.3853	3.3059	3.10099	Up	2.5434e-07	1.57008e-06	--	--	--	--
Unigene24093_All	626	4	35	0.381	3.2689	3.10094	Up	2.5434e-07	1.56977e-06	PREDICTED: serine/threonine-protein kinase PBS1 [Vitis vinifera] >gi|296086514|emb|CBI32103.3| unnamed protein product [Vitis vinifera]	Proline-rich receptor-like protein kinase PERK5 OS=Arabidopsis thaliana GN=PERK5 PE=2 SV=1	Serine/threonine protein kinase	serine/threonine-protein kinase PBS1 [EC:2.7.11.1]
Unigene26349_All	558	8	70	0.8549	7.3345	3.10087	Up	1.79645e-13	1.80024e-12	--	--	--	--
CL12436.Contig1_All	577	4	35	0.4134	3.5465	3.10079	Up	2.5434e-07	1.56967e-06	--	--	--	--
Unigene15437_All	1599	4	35	0.1492	1.2798	3.1006	Up	2.5434e-07	1.56987e-06	--	--	--	--
CL6096.Contig2_All	1218	199	1739	9.7419	83.4757	3.09908	Up	1.77494e-300	2.87565e-298	hypothetical protein PRUPE_ppa003076mg [Prunus persica]	Asparagine--tRNA ligase, cytoplasmic 1 OS=Arabidopsis thaliana GN=SYNC1 PE=2 SV=1	Aspartyl/asparaginyl-tRNA synthetases	asparaginyl-tRNA synthetase [EC:6.1.1.22]
Unigene23120_All	1017	11	96	0.6449	5.519	3.09726	Up	5.54828e-18	7.10286e-17	PREDICTED: uncharacterized protein LOC100250418 [Vitis vinifera] >gi|302144103|emb|CBI23208.3| unnamed protein product [Vitis vinifera]	Classical arabinogalactan protein 4 OS=Arabidopsis thaliana GN=AGP4 PE=1 SV=1	--	RecQ-mediated genome instability protein 1
Unigene9507_All	633	14	122	1.3187	11.2684	3.09509	Up	1.77691e-22	2.71554e-21	predicted protein [Populus trichocarpa] >gi|222841121|gb|EEE78668.1| predicted protein [Populus trichocarpa]	--	--	--
CL763.Contig4_All	883	7	61	0.4727	4.039	3.095	Up	7.03412e-12	6.35988e-11	PREDICTED: 21 kDa protein [Vitis vinifera] >gi|296084185|emb|CBI24573.3| unnamed protein product [Vitis vinifera]	21 kDa protein OS=Daucus carota PE=2 SV=1	--	elongation factor G
Unigene18741_All	430	38	331	5.2693	45.0057	3.09442	Up	1.72993e-58	6.16349e-57	--	--	--	--
CL2687.Contig4_All	856	109	948	7.5926	64.7504	3.09222	Up	2.70002e-164	2.48526e-162	proline-rich family protein [Arabidopsis thaliana] >gi|30102902|gb|AAP21369.1| At4g19200 [Arabidopsis thaliana] >gi|332658759|gb|AEE84159.1| proline-rich family protein [Arabidopsis thaliana]	--	--	solute carrier family 30 (zinc transporter), member 2
CL9629.Contig1_All	1038	23	200	1.3212	11.2652	3.09195	Up	6.50606e-36	1.48751e-34	--	--	--	--
Unigene20685_All	914	16	139	1.0438	8.8915	3.09058	Up	2.20004e-25	3.70323e-24	--	--	--	--
CL13071.Contig1_All	1060	204	1772	11.4752	97.7385	3.09041	Up	2e-305	3.27345e-303	putative tonoplast intrinsic protein [Camellia sinensis]	Aquaporin TIP4-1 OS=Arabidopsis thaliana GN=TIP4-1 PE=2 SV=1	Glycerol uptake facilitator and related permeases (Major Intrinsic Protein Family)	aquaporin TIP
Unigene17956_All	433	19	165	2.6164	22.2794	3.09006	Up	7.282e-30	1.42015e-28	--	--	--	--
Unigene18004_All	1713	44	382	1.5316	13.0381	3.08962	Up	3.70938e-67	1.48735e-65	PREDICTED: protein SRG1-like [Solanum lycopersicum]	Feruloyl CoA ortho-hydroxylase 1 OS=Arabidopsis thaliana GN=F6'H1 PE=1 SV=1	Isopenicillin N synthase and related dioxygenases
CL10506.Contig2_All	362	3	26	0.4941	4.1993	3.08727	Up	1.06785e-05	5.37155e-05	unknown [Glycine max]	--	--	--
Unigene32221_All	867	3	26	0.2063	1.7533	3.08726	Up	1.06785e-05	5.37437e-05	PREDICTED: cleft lip and palate transmembrane protein 1 homolog, partial [Cucumis sativus]	--	--	--
Unigene6140_All	525	3	26	0.3407	2.8955	3.08724	Up	1.06785e-05	5.37184e-05	--	--	--	--
Unigene5938_All	241	3	26	0.7422	6.3076	3.08721	Up	1.06785e-05	5.3724e-05	--	--	--	--
Unigene43115_All	433	3	26	0.4131	3.5107	3.0872	Up	1.06785e-05	5.37325e-05	--	--	--	--
Unigene42607_All	270	3	26	0.6625	5.6301	3.08717	Up	1.06785e-05	5.37212e-05	--	--	--	--
CL1510.Contig1_All	1250	3	26	0.1431	1.2161	3.08717	Up	1.06785e-05	5.37409e-05	unnamed protein product [Vitis vinifera]	--	--	--
CL7042.Contig2_All	2650	12	104	0.27	2.2945	3.08715	Up	2.5807e-19	3.48424e-18	PREDICTED: protein STRUBBELIG-RECEPTOR FAMILY 8-like [Solanum lycopersicum]	Protein STRUBBELIG-RECEPTOR FAMILY 8 OS=Arabidopsis thaliana GN=SRF8 PE=2 SV=1	Serine/threonine protein kinase	serine/threonine-protein kinase PBS1 [EC:2.7.11.1]
CL9945.Contig1_All	674	3	26	0.2654	2.2554	3.08714	Up	1.06785e-05	5.37353e-05	--	--	--	--
Unigene43413_All	422	3	26	0.4239	3.6022	3.08708	Up	1.06785e-05	5.37268e-05	--	--	--	--
Unigene41346_All	595	6	52	0.6013	5.1097	3.08708	Up	2.78116e-10	2.23762e-09	--	--	--	--
CL10470.Contig1_All	424	3	26	0.4219	3.5852	3.08708	Up	1.06785e-05	5.37381e-05	ATP synthase F0 subunit a [Laminaria digitata] >gi|21425335|emb|CAC87968.1| ATPase subunit 6 [Laminaria digitata]	ATP synthase subunit a OS=Pylaiella littoralis GN=ATP6 PE=3 SV=1	F0F1-type ATP synthase, subunit a	F-type H+-transporting ATPase subunit a [EC:3.6.3.14]
Unigene27224_All	365	3	26	0.4901	4.1647	3.08706	Up	1.06785e-05	5.37127e-05	PREDICTED: LRR receptor-like serine/threonine-protein kinase ERL2-like [Vitis vinifera]	LRR receptor-like serine/threonine-protein kinase ERL1 OS=Arabidopsis thaliana GN=ERL1 PE=2 SV=1	--	[EC:2.7.1.-]
CL2155.Contig2_All	764	6	52	0.4683	3.9794	3.08705	Up	2.78116e-10	2.23799e-09	PREDICTED: nucleobase-ascorbate transporter 2-like [Solanum lycopersicum]	Nucleobase-ascorbate transporter 2 OS=Arabidopsis thaliana GN=NAT2 PE=2 SV=2	Xanthine/uracil permeases	solute carrier family 23 (nucleobase transporter), member 1/2
Unigene43095_All	585	6	52	0.6116	5.197	3.08702	Up	2.78116e-10	2.23781e-09	PREDICTED: uncharacterized protein LOC101308409 [Fragaria vesca subsp. vesca]	--	--	--
CL10817.Contig2_All	1845	3	26	0.097	0.8239	3.08641	Up	1.06785e-05	5.37296e-05	PREDICTED: probable folate-biopterin transporter 9, chloroplastic-like [Fragaria vesca subsp. vesca]	Probable folate-biopterin transporter 9, chloroplastic OS=Arabidopsis thaliana GN=At2g33280 PE=3 SV=2	Permeases of the major facilitator superfamily	--
Unigene15953_All	1355	405	3504	17.8218	151.193	3.08468	Up	0	0	PREDICTED: uncharacterized protein LOC100267366 [Vitis vinifera]	--	--	--
Unigene6009_All	452	14	121	1.8468	15.6515	3.0832	Up	3.1629e-22	4.79166e-21	--	--	--	--
Unigene14905_All	1066	25	216	1.3984	11.8469	3.08266	Up	1.46675e-38	3.5778e-37	PREDICTED: cationic peroxidase 1 [Vitis vinifera]	Cationic peroxidase 1 OS=Arachis hypogaea GN=PNC1 PE=1 SV=2	--	peroxidase [EC:1.11.1.7]
Unigene18312_All	1246	13	112	0.6221	5.2554	3.07858	Up	1.20351e-20	1.71849e-19	PREDICTED: uncharacterized protein LOC100245083 [Vitis vinifera]	Extensin OS=Zea mays GN=HRGP PE=2 SV=1	DNA-directed RNA polymerase, beta' subunit/160 kD subunit	phospholipase D [EC:3.1.4.4]
Unigene31984_All	1469	28	241	1.1365	9.5919	3.07722	Up	8.87388e-43	2.37078e-41	PREDICTED: serine/threonine-protein kinase OXI1-like [Vitis vinifera]	Serine/threonine-protein kinase OXI1 OS=Arabidopsis thaliana GN=OXI1 PE=1 SV=1	Serine/threonine protein kinase	non-specific serine/threonine protein kinase [EC:2.7.11.1]
Unigene28141_All	955	53	456	3.3091	27.917	3.07663	Up	1.57257e-79	7.32889e-78	hypothetical protein GUITHDRAFT_119103, partial [Guillardia theta CCMP2712]	Mediator of RNA polymerase II transcription subunit 25 OS=Arabidopsis thaliana GN=MED25 PE=1 SV=1	Membrane protein involved in colicin uptake	mediator of RNA polymerase II transcription subunit 25
Unigene9356_All	272	5	43	1.0961	9.2429	3.07597	Up	1.11417e-08	7.84831e-08	conserved hypothetical protein [Ricinus communis] >gi|223543082|gb|EEF44617.1| conserved hypothetical protein [Ricinus communis]	--	--	--
CL11491.Contig2_All	1948	31	266	0.9489	7.9836	3.07271	Up	5.39648e-47	1.57513e-45	PREDICTED: protein HOTHEAD-like isoform 1 [Solanum lycopersicum]	Protein HOTHEAD OS=Arabidopsis thaliana GN=HTH PE=1 SV=1	Choline dehydrogenase and related flavoproteins	fatty acid omega-hydroxy dehydrogenase [EC:1.1.-.-]
Unigene13612_All	787	9	77	0.6819	5.7204	3.06848	Up	1.46772e-14	1.5734e-13	PREDICTED: transcription factor TCP4-like [Cucumis sativus] >gi|449531426|ref|XP_004172687.1| PREDICTED: transcription factor TCP4-like [Cucumis sativus]	Transcription factor TCP4 OS=Arabidopsis thaliana GN=TCP4 PE=2 SV=1	--	--
Unigene21853_All	1533	29	248	1.128	9.4584	3.06783	Up	7.49998e-44	2.04823e-42	PREDICTED: protein ABIL2-like [Vitis vinifera]	Protein ABIL3 OS=Arabidopsis thaliana GN=ABIL3 PE=2 SV=1	--	--
Unigene19948_All	711	11	94	0.9225	7.7298	3.06681	Up	1.75835e-17	2.19563e-16	basic helix-loop-helix domain-containing protein [Arabidopsis thaliana] >gi|28416803|gb|AAO42932.1| At1g26948 [Arabidopsis thaliana] >gi|332192642|gb|AEE30763.1| basic helix-loop-helix domain-containing protein [Arabidopsis thaliana]	Transcription factor bHLH135 OS=Arabidopsis thaliana GN=BHLH135 PE=1 SV=1	--	--
CL12203.Contig3_All	2539	13	111	0.3053	2.556	3.06559	Up	2.14012e-20	3.0208e-19	PREDICTED: zinc finger CCCH domain-containing protein 32 [Vitis vinifera] >gi|297736890|emb|CBI26091.3| unnamed protein product [Vitis vinifera]	Zinc finger CCCH domain-containing protein 34 OS=Arabidopsis thaliana GN=At3g06410 PE=2 SV=2	--	serine/threonine-protein kinase/endoribonuclease IRE1 [EC:2.7.11.1 3.1.26.-]
Unigene4311_All	1731	17	145	0.5856	4.8975	3.06406	Up	3.27128e-26	5.66959e-25	UDP-glucose:glucosyltransferase [Lycium barbarum]	UDP-glycosyltransferase 73C3 OS=Arabidopsis thaliana GN=UGT73C3 PE=2 SV=1	--	UDP-glucosyl transferase 73C [EC:2.4.1.-]
Unigene32215_All	967	4	34	0.2466	2.0557	3.05939	Up	4.54818e-07	2.72368e-06	--	--	--	--
CL683.Contig1_All	1173	4	34	0.2033	1.6947	3.05935	Up	4.54818e-07	2.72266e-06	PREDICTED: secretory carrier-associated membrane protein 4-like [Cucumis sativus]	Secretory carrier-associated membrane protein 4 OS=Arabidopsis thaliana GN=SCAMP4 PE=2 SV=1	--	--
Unigene2256_All	661	4	34	0.3608	3.0074	3.05925	Up	4.54818e-07	2.72334e-06	PREDICTED: uncharacterized protein At1g04910-like [Fragaria vesca subsp. vesca]	Uncharacterized protein At1g04910 OS=Arabidopsis thaliana GN=At1g04910 PE=1 SV=1	--	--
Unigene25802_All	783	4	34	0.3046	2.5388	3.05916	Up	4.54818e-07	2.72351e-06	PREDICTED: plasma membrane ATPase 1-like [Solanum lycopersicum]	ATPase 7, plasma membrane-type OS=Arabidopsis thaliana GN=AHA7 PE=2 SV=1	Cation transport ATPase	H+-transporting ATPase [EC:3.6.3.6]
Unigene42605_All	384	4	34	0.6211	5.1767	3.05914	Up	4.54818e-07	2.72317e-06	--	--	--	--
Unigene15225_All	289	16	136	3.3011	27.5137	3.05913	Up	1.23608e-24	2.03039e-23	--	--	--	--
CL1280.Contig5_All	209	6	51	1.7118	14.267	3.0591	Up	4.95944e-10	3.91015e-09	--	--	--	--
CL10075.Contig2_All	497	4	34	0.4799	3.9997	3.05909	Up	4.54818e-07	2.723e-06	PREDICTED: putative late blight resistance protein homolog R1B-14-like [Solanum lycopersicum]	--	--	--
Unigene42401_All	499	4	34	0.478	3.9837	3.05903	Up	4.54818e-07	2.72283e-06	--	--	--	--
Unigene15095_All	1009	6	51	0.3546	2.9552	3.05899	Up	4.95944e-10	3.91047e-09	unnamed protein product [Vitis vinifera]	Kinesin-like protein FLA10 OS=Chlamydomonas reinhardtii GN=FLA10 PE=1 SV=1	Kinesin-like protein	kinesin family member 18/19
CL11339.Contig1_All	1236	4	34	0.193	1.6083	3.05886	Up	4.54818e-07	2.72385e-06	PREDICTED: ras-related protein RABA3-like [Glycine max]	Ras-related protein RABA3 OS=Arabidopsis thaliana GN=RABA3 PE=2 SV=1	GTPase SAR1 and related small G proteins	Rab family, other
Unigene12263_All	1551	176	1491	6.7661	56.2048	3.0543	Up	2.93368e-254	4.12573e-252	PREDICTED: salt tolerance protein-like [Fragaria vesca subsp. vesca]	Salt tolerance protein OS=Arabidopsis thaliana GN=STO PE=1 SV=1	--	zinc finger protein CONSTANS
Unigene28450_All	1774	112	947	3.7644	31.2108	3.05155	Up	5.07444e-162	4.61327e-160	PREDICTED: dof zinc finger protein DOF5.2-like [Vitis vinifera]	Cyclic dof factor 2 OS=Arabidopsis thaliana GN=CDF2 PE=1 SV=2	--	--
Unigene830_All	846	23	194	1.621	13.4072	3.04805	Up	2.04204e-34	4.49314e-33	--	--	--	--
CL1718.Contig2_All	560	7	59	0.7453	6.1599	3.04701	Up	2.233e-11	1.95341e-10	hypothetical protein PRUPE_ppa001826mg [Prunus persica]	Protein kinase G11A OS=Oryza sativa subsp. japonica GN=Os06g0291600 PE=2 SV=1	Serine/threonine protein kinase	protein-serine/threonine kinase [EC:2.7.11.-]
Unigene42507_All	389	7	59	1.073	8.8677	3.04691	Up	2.233e-11	1.95323e-10	predicted protein [Populus trichocarpa] >gi|224127116|ref|XP_002329403.1| predicted protein [Populus trichocarpa] >gi|224127118|ref|XP_002329404.1| predicted protein [Populus trichocarpa] >gi|222834905|gb|EEE73354.1| predicted protein [Populus trichocarpa] >gi|222870453|gb|EEF07584.1| predicted protein [Populus trichocarpa] >gi|222870454|gb|EEF07585.1| predicted protein [Populus trichocarpa]	--	--	--
Unigene28588_All	1324	10	84	0.4503	3.7094	3.04223	Up	1.20098e-15	1.36868e-14	unnamed protein product [Vitis vinifera]	Probable methyltransferase PMT26 OS=Arabidopsis thaliana GN=At5g64030 PE=1 SV=1	AAA ATPase containing von Willebrand factor type A (vWA) domain	--
CL10509.Contig2_All	996	5	42	0.2993	2.4655	3.04222	Up	1.98694e-08	1.36698e-07	protein with unknown function [Ricinus communis] >gi|223541006|gb|EEF42564.1| protein with unknown function [Ricinus communis]	DNA (cytosine-5)-methyltransferase CMT2 OS=Arabidopsis thaliana GN=CMT2 PE=2 SV=3	Site-specific DNA methylase	DNA (cytosine-5-)-methyltransferase [EC:2.1.1.37]
CL3649.Contig1_All	660	5	42	0.4517	3.7206	3.0421	Up	1.98694e-08	1.36738e-07	--	--	--	--
CL4926.Contig1_All	535	10	84	1.1145	9.1798	3.04207	Up	1.20098e-15	1.36852e-14	PREDICTED: probable pectate lyase 12-like, partial [Cucumis sativus]	Probable pectate lyase 12 OS=Arabidopsis thaliana GN=At3g53190 PE=2 SV=2	Pectate lyase	pectate lyase [EC:4.2.2.2]
Unigene30414_All	357	5	42	0.8351	6.8784	3.04205	Up	1.98694e-08	1.36718e-07	--	--	--	--
Unigene47576_All	1194	5	42	0.2497	2.0566	3.04199	Up	1.98694e-08	1.36708e-07	PREDICTED: phosphatidylinositol-4-phosphate 5-kinase 9-like [Vitis vinifera]	Phosphatidylinositol 4-phosphate 5-kinase 9 OS=Arabidopsis thaliana GN=PIP5K9 PE=1 SV=2	Phosphatidylinositol-4-phosphate 5-kinase	1-phosphatidylinositol-4-phosphate 5-kinase [EC:2.7.1.68]
CL2524.Contig5_All	2355	5	42	0.1266	1.0427	3.04197	Up	1.98694e-08	1.36728e-07	PREDICTED: lysosomal beta glucosidase-like [Vitis vinifera]	Probable beta-D-xylosidase 5 OS=Arabidopsis thaliana GN=BXL5 PE=2 SV=2	Beta-glucosidase-related glycosidases	beta-glucosidase [EC:3.2.1.21]
Unigene25602_All	1170	13	109	0.6625	5.4469	3.03944	Up	6.74894e-20	9.3285e-19	PREDICTED: uncharacterized protein LOC101250751 [Solanum lycopersicum]	--	--	--
Unigene5101_All	547	13	109	1.4171	11.6506	3.03939	Up	6.74894e-20	9.32984e-19	--	--	--	--
Unigene17952_All	1345	16	134	0.7093	5.8249	3.03777	Up	3.89208e-24	6.28129e-23	PREDICTED: uncharacterized protein LOC100853094 [Vitis vinifera]	--	--	--
Unigene7670_All	3683	131	1096	2.1208	17.3987	3.0363	Up	2.62432e-186	2.73591e-184	PREDICTED: uncharacterized protein LOC100249222 [Vitis vinifera]	Embryogenesis-associated protein EMB8 OS=Picea glauca GN=EMB8 PE=2 SV=1	Predicted hydrolase of the alpha/beta-hydrolase fold
Unigene8564_All	502	31	259	3.6821	30.165	3.03427	Up	2.97588e-45	8.38492e-44	--	--	--	--
Unigene4402_All	1117	3	25	0.1601	1.3086	3.03098	Up	1.91135e-05	9.20335e-05	aminotransferase family protein [Populus trichocarpa] >gi|222837455|gb|EEE75834.1| aminotransferase family protein [Populus trichocarpa]	Probable aminotransferase TAT2 OS=Arabidopsis thaliana GN=At5g53970 PE=2 SV=1	Aspartate/tyrosine/aromatic aminotransferase	tyrosine aminotransferase [EC:2.6.1.5]
CL2703.Contig1_All	2314	3	25	0.0773	0.6317	3.0307	Up	1.91135e-05	9.20289e-05	hypothetical protein PRUPE_ppa000212mg [Prunus persica]	ABC transporter G family member 39 OS=Arabidopsis thaliana GN=ABCG39 PE=3 SV=1	ABC-type multidrug transport system, ATPase component	ATP-binding cassette, subfamily G (WHITE), member 2
Unigene42249_All	380	3	25	0.4707	3.8465	3.03067	Up	1.91135e-05	9.20197e-05	--	--	--	--
Unigene2986_All	570	3	25	0.3138	2.5643	3.03065	Up	1.91135e-05	9.20474e-05	--	--	--	--
Unigene41837_All	364	3	25	0.4914	4.0156	3.03065	Up	1.91135e-05	9.20382e-05	putative protein kinase superfamily protein [Zea mays]	Probable receptor-like protein kinase At1g80640 OS=Arabidopsis thaliana GN=At1g80640 PE=2 SV=1	--	--
Unigene44087_All	506	3	25	0.3535	2.8887	3.03064	Up	1.91135e-05	9.20428e-05	PREDICTED: NAC domain-containing protein 21/22-like [Glycine max]	NAC domain-containing protein 100 OS=Arabidopsis thaliana GN=NAC100 PE=2 SV=1	--	--
Unigene10921_All	679	15	125	1.3172	10.7634	3.03059	Up	1.47241e-22	2.25631e-21	--	--	--	--
Unigene41233_All	329	3	25	0.5437	4.4428	3.03059	Up	1.91135e-05	9.2052e-05	--	--	--	--
CL506.Contig6_All	528	3	25	0.3388	2.7683	3.03049	Up	1.91135e-05	9.20566e-05	--	--	--	--
Unigene43471_All	417	3	25	0.429	3.5052	3.03045	Up	1.91135e-05	9.20613e-05	RecName: Full=CASP-like protein RCOM_1491260	CASP-like protein RCOM_1491260 OS=Ricinus communis GN=RCOM_1491260 PE=2 SV=1	--	--
Unigene9335_All	382	3	25	0.4683	3.8263	3.03045	Up	1.91135e-05	9.20243e-05	--	--	--	--
Unigene8503_All	591	3	25	0.3027	2.4732	3.03042	Up	1.91135e-05	9.20659e-05	hypothetical protein PRUPE_ppa010004mg [Prunus persica]	Chlorophyllase-2, chloroplastic OS=Arabidopsis thaliana GN=CLH2 PE=1 SV=1	--	chlorophyllase [EC:3.1.1.14]
Unigene25151_All	1858	46	383	1.4762	12.052	3.02931	Up	4.5857e-66	1.81745e-64	calmodulin binding protein, putative [Ricinus communis] >gi|223543714|gb|EEF45242.1| calmodulin binding protein, putative [Ricinus communis]	Protein IQ-DOMAIN 14 OS=Arabidopsis thaliana GN=IQD14 PE=1 SV=1	--	--
CL8883.Contig1_All	856	13	108	0.9055	7.3766	3.02617	Up	1.19683e-19	1.63822e-18	--	--	--	--
CL12554.Contig1_All	1488	82	681	3.2858	26.7579	3.02565	Up	4.9114e-116	3.2622e-114	hypothetical protein PRUPE_ppb005202mg [Prunus persica]	Adenosine kinase 2 OS=Arabidopsis thaliana GN=ADK2 PE=1 SV=1	Sugar kinases, ribokinase family	adenosine kinase [EC:2.7.1.20]
Unigene33282_All	343	7	58	1.2169	9.8865	3.02225	Up	3.96888e-11	3.41555e-10	--	--	--	--
CL11789.Contig1_All	670	7	58	0.623	5.0613	3.0222	Up	3.96888e-11	3.41586e-10	--	--	--	--
Unigene18497_All	1517	22	182	0.8647	7.0145	3.02007	Up	4.25194e-32	8.82328e-31	PREDICTED: fasciclin-like arabinogalactan protein 10-like [Vitis vinifera]	Fasciclin-like arabinogalactan protein 10 OS=Arabidopsis thaliana GN=FLA10 PE=1 SV=1	Secreted and surface protein containing fasciclin-like repeats	fatty acid desaturase (delta-4 desaturase) [EC:1.14.19.-]
CL903.Contig2_All	881	11	91	0.7445	6.0391	3.01999	Up	9.84172e-17	1.1866e-15	RecName: Full=Retrovirus-related Pol polyprotein from transposon TNT 1-94; Includes: RecName: Full=Protease; Includes: RecName: Full=Reverse transcriptase; Includes: RecName: Full=Endonuclease	Retrovirus-related Pol polyprotein from transposon TNT 1-94 OS=Nicotiana tabacum PE=2 SV=1	--	5'-3' exoribonuclease 2 [EC:3.1.13.-]
Unigene43539_All	622	4	33	0.3834	3.1019	3.01623	Up	8.1115e-07	4.7277e-06	unnamed protein product [Vitis vinifera]	--	--	--
Unigene837_All	1380	16	132	0.6913	5.5925	3.01611	Up	1.22177e-23	1.93883e-22	PREDICTED: B3 domain-containing protein Os01g0234100-like [Vitis vinifera]	B3 domain-containing protein Os01g0234100 OS=Oryza sativa subsp. japonica GN=Os01g0234100 PE=2 SV=1	--	--
Unigene32857_All	494	4	33	0.4828	3.9057	3.01608	Up	8.1115e-07	4.72741e-06	--	--	--	--
Unigene10062_All	379	4	33	0.6293	5.0908	3.01607	Up	8.1115e-07	4.72684e-06	photosystem II 44 kDa protein [Crucihimalaya wallichii] >gi|221272421|sp|A4QKS7.1|PSBC_CRUWA RecName: Full=Photosystem II CP43 chlorophyll apoprotein; AltName: Full=PSII 43 kDa protein; AltName: Full=Photosystem II 44 kDa reaction center protein; AltName: Full=Protein CP-43; AltName: Full=Protein P6; Flags: Precursor >gi|134286659|dbj|BAF50282.1| PSII 43 KDa protein [Crucihimalaya wallichii]	Photosystem II CP43 chlorophyll apoprotein OS=Crucihimalaya wallichii GN=psbC PE=3 SV=1	--	photosystem II CP43 chlorophyll apoprotein
CL11496.Contig2_All	432	4	33	0.5521	4.4662	3.01605	Up	8.1115e-07	4.72712e-06	PREDICTED: RING-H2 finger protein ATL78 [Vitis vinifera] >gi|147833208|emb|CAN75293.1| hypothetical protein VITISV_042413 [Vitis vinifera]	RING-H2 finger protein ATL78 OS=Arabidopsis thaliana GN=ATL78 PE=2 SV=1	--	--
Unigene1557_All	527	170	1401	19.2342	155.43	3.01452	Up	5.97836e-236	7.89802e-234	putative 1-deoxy-D-xylulose 5-phosphate reductoisomerase [Hevea brasiliensis]	1-deoxy-D-xylulose 5-phosphate reductoisomerase, chloroplastic OS=Arabidopsis thaliana GN=DXR PE=2 SV=2	1-deoxy-D-xylulose 5-phosphate reductoisomerase	1-deoxy-D-xylulose-5-phosphate reductoisomerase [EC:1.1.1.267]
Unigene15208_All	2031	280	2307	8.2202	66.4118	3.01419	Up	0	0	PREDICTED: probable pectinesterase/pectinesterase inhibitor 51-like [Vitis vinifera]	Probable pectinesterase/pectinesterase inhibitor 51 OS=Arabidopsis thaliana GN=PME51 PE=2 SV=1	Pectin methylesterase	pectinesterase [EC:3.1.1.11]
Unigene8010_All	1157	76	626	3.9167	31.6336	3.01375	Up	2.16198e-106	1.31824e-104	expansin [Breonia chinensis] >gi|351630261|gb|AEQ55285.1| expansin [Breonia chinensis]	Expansin-A8 OS=Arabidopsis thaliana GN=EXPA8 PE=2 SV=1	--	--
Unigene21932_All	1008	9	74	0.5324	4.2922	3.01113	Up	8.2251e-14	8.42107e-13	PREDICTED: phosphoenolpyruvate/phosphate translocator 2, chloroplastic-like [Fragaria vesca subsp. vesca]	Phosphoenolpyruvate/phosphate translocator 2, chloroplastic OS=Oryza sativa subsp. japonica GN=PPT2 PE=2 SV=1	--	solute carrier family 35, member E1
Unigene24720_All	1786	47	386	1.5691	12.6361	3.00954	Up	3.79004e-66	1.50522e-64	PREDICTED: glucan endo-1,3-beta-glucosidase 11 [Vitis vinifera] >gi|297740728|emb|CBI30910.3| unnamed protein product [Vitis vinifera]	Glucan endo-1,3-beta-glucosidase 14 OS=Arabidopsis thaliana GN=At2g27500 PE=1 SV=2	--	--
Unigene31926_All	802	24	197	1.7843	14.3615	3.00878	Up	1.68281e-34	3.70953e-33	predicted protein [Populus trichocarpa] >gi|222843989|gb|EEE81536.1| predicted protein [Populus trichocarpa]	Lysine-rich arabinogalactan protein 19 OS=Arabidopsis thaliana GN=AGP19 PE=2 SV=2	Molecular chaperone	phospholipase D [EC:3.1.4.4]
Unigene2104_All	328	5	41	0.9089	7.3083	3.00734	Up	3.53544e-08	2.37692e-07	PREDICTED: uncharacterized protein LOC100267469 [Vitis vinifera]	Protein IRREGULAR XYLEM 15 OS=Arabidopsis thaliana GN=IRX15 PE=2 SV=1	--	pectinesterase [EC:3.1.1.11]
CL9278.Contig1_All	2492	220	1804	5.2639	42.3249	3.0073	Up	1.5147e-302	2.46233e-300	unnamed protein product [Vitis vinifera]	Probable methyltransferase PMT21 OS=Arabidopsis thaliana GN=ERD3 PE=2 SV=1	--	--
Unigene9297_All	529	5	41	0.5636	4.5314	3.00721	Up	3.53544e-08	2.37725e-07	predicted protein [Populus trichocarpa] >gi|222857368|gb|EEE94915.1| predicted protein [Populus trichocarpa]	Formin-like protein 11 OS=Arabidopsis thaliana GN=FH11 PE=2 SV=1	--	--
CL7116.Contig1_All	1491	116	951	4.6389	37.2916	3.007	Up	2.33914e-160	2.11055e-158	Serine/threonine-protein kinase SAPK3, putative [Ricinus communis] >gi|223543512|gb|EEF45043.1| Serine/threonine-protein kinase SAPK3, putative [Ricinus communis]	Serine/threonine-protein kinase SAPK2 OS=Oryza sativa subsp. japonica GN=SAPK2 PE=1 SV=1	Serine/threonine protein kinase	serine/threonine-protein kinase SRK2 [EC:2.7.11.1]
Unigene10662_All	4479	5	41	0.0666	0.5352	3.00648	Up	3.53544e-08	2.37708e-07	hypothetical protein PRUPE_ppa004742mg [Prunus persica]	Phosphoethanolamine N-methyltransferase OS=Spinacia oleracea GN=PEAMT PE=1 SV=1	FOG: WD40 repeat	phosphoethanolamine N-methyltransferase [EC:2.1.1.103]
Unigene41569_All	294	11	90	2.2309	17.8979	3.00409	Up	1.74356e-16	2.07633e-15	--	--	--	--
Unigene10508_All	2192	50	409	1.3601	10.9091	3.00375	Up	7.31998e-70	3.03665e-68	predicted protein [Populus trichocarpa] >gi|222874414|gb|EEF11545.1| predicted protein [Populus trichocarpa]	Retrovirus-related Pol polyprotein from transposon TNT 1-94 OS=Nicotiana tabacum PE=2 SV=1	--	5'-3' exoribonuclease 2 [EC:3.1.13.-]
Unigene43431_All	936	6	49	0.3822	3.0608	3.00151	Up	1.56815e-09	1.1855e-08	PREDICTED: transcription factor GLABRA 3 isoform 2 [Vitis vinifera]	Transcription factor GLABRA 3 OS=Arabidopsis thaliana GN=GL3 PE=1 SV=1	--	transcription factor MYC2
Unigene41638_All	954	6	49	0.375	3.003	3.00144	Up	1.56815e-09	1.18541e-08	PREDICTED: microtubule-associated protein TORTIFOLIA1-like [Vitis vinifera]	Microtubule-associated protein TORTIFOLIA1 OS=Arabidopsis thaliana GN=TOR1 PE=1 SV=2	--	--
CL11926.Contig5_All	312	6	49	1.1467	9.1823	3.00137	Up	1.56815e-09	1.18531e-08	--	--	--	--
Unigene3069_All	887	385	3144	25.8806	207.237	3.00134	Up	0	0	RecName: Full=Adenosylhomocysteinase; Short=AdoHcyase; AltName: Full=S-adenosyl-L-homocysteine hydrolase >gi|407412|emb|CAA81527.1| S-adenosyl-L-homocysteine hydrolase [Catharanthus roseus]	Adenosylhomocysteinase OS=Petroselinum crispum GN=SAHH PE=2 SV=2	S-adenosylhomocysteine hydrolase	adenosylhomocysteinase [EC:3.3.1.1]
Unigene9652_All	462	7	57	0.9034	7.2134	2.99724	Up	7.04226e-11	5.94523e-10	--	--	--	--
Unigene21394_All	598	26	211	2.5924	20.6295	2.99235	Up	1.17865e-36	2.74453e-35	--	--	--	--
CL8712.Contig2_All	1506	9	73	0.3563	2.834	2.99168	Up	1.45706e-13	1.47012e-12	unnamed protein product [Vitis vinifera]	--	--	DNA repair/transcription protein MET18/MMS19
Unigene25033_All	626	66	535	6.2865	49.9675	2.99066	Up	1.74298e-90	9.21064e-89	beta-tubulin [Eucalyptus grandis]	Tubulin beta-7 chain OS=Gossypium hirsutum PE=2 SV=1	Tubulin	tubulin beta
CL1248.Contig3_All	1128	13	105	0.6872	5.4424	2.98544	Up	6.63628e-19	8.82433e-18	hypothetical protein AURANDRAFT_63613 [Aureococcus anophagefferens]	--	--	nuclear pore complex protein Nup62
CL7044.Contig2_All	1379	14	113	0.6053	4.791	2.9846	Up	3.0914e-20	4.33546e-19	unnamed protein product [Vitis vinifera]	--	--	--
CL7372.Contig2_All	989	77	620	4.6423	36.6525	2.981	Up	2.9496e-104	1.75606e-102	PREDICTED: pectinesterase inhibitor-like [Fragaria vesca subsp. vesca]	--	--	--
Unigene16415_All	1595	41	329	1.5327	12.0599	2.97607	Up	5.30856e-56	1.82166e-54	PREDICTED: uncharacterized protein LOC101257023 [Solanum lycopersicum]	--	--	--
CL53.Contig4_All	2655	6	48	0.1347	1.057	2.97215	Up	2.78022e-09	2.06215e-08	predicted protein [Populus trichocarpa] >gi|222843661|gb|EEE81208.1| predicted protein [Populus trichocarpa]	Probable alpha-amylase 2 OS=Arabidopsis thaliana GN=AMY2 PE=2 SV=1	Glycosidases	alpha-amylase [EC:3.2.1.1]
Unigene12924_All	1159	3	24	0.1543	1.2107	2.97203	Up	3.40914e-05	0.00015739	PREDICTED: uncharacterized protein LOC100262755 [Vitis vinifera]	--	--	--
Unigene46178_All	1035	4	32	0.2304	1.8077	2.97194	Up	1.4426e-06	8.19149e-06	conserved hypothetical protein [Ricinus communis] >gi|223549666|gb|EEF51154.1| conserved hypothetical protein [Ricinus communis]	30S ribosomal protein S1, chloroplastic OS=Porphyra purpurea GN=rps1 PE=3 SV=1	Ribosomal protein S1	rRNA biogenesis protein RRP5
Unigene17374_All	2104	3	24	0.085	0.6669	2.97194	Up	3.40914e-05	0.000157397	PREDICTED: MATE efflux family protein 9-like [Solanum lycopersicum]	MATE efflux family protein 5 OS=Arabidopsis thaliana GN=DTXL1 PE=3 SV=1	Na+-driven multidrug efflux pump	multidrug resistance protein, MATE family
Unigene26940_All	659	3	24	0.2714	2.1293	2.97189	Up	3.40914e-05	0.00015742	PREDICTED: uncharacterized protein LOC100247254 [Vitis vinifera]	Proline-rich receptor-like protein kinase PERK1 OS=Arabidopsis thaliana GN=PERK1 PE=1 SV=1	SEC7 domain proteins	histone arginine demethylase JMJD6 [EC:1.14.11.-]
CL3018.Contig1_All	835	5	40	0.357	2.8008	2.97184	Up	6.27606e-08	4.12379e-07	hypothetical protein VITISV_044034 [Vitis vinifera]	--	--	--
Unigene43186_All	573	4	32	0.4162	3.2652	2.97182	Up	1.4426e-06	8.19101e-06	--	--	--	--
CL5647.Contig2_All	2430	3	24	0.0736	0.5774	2.97179	Up	3.40914e-05	0.000157481	PREDICTED: cytosolic endo-beta-N-acetylglucosaminidase-like [Vitis vinifera]	--	Endo-beta-N-acetylglucosaminidase D	mannosyl-glycoprotein endo-beta-N-acetylglucosaminidase [EC:3.2.1.96]
CL1180.Contig1_All	517	4	32	0.4613	3.6188	2.97173	Up	1.4426e-06	8.19004e-06	--	--	--	--
CL7917.Contig1_All	1215	11	88	0.5398	4.2346	2.97173	Up	5.45344e-16	6.3285e-15	conserved hypothetical protein [Ricinus communis] >gi|223543528|gb|EEF45059.1| conserved hypothetical protein [Ricinus communis]	--	--	--
CL4198.Contig2_All	206	3	24	0.8683	6.8116	2.97173	Up	3.40914e-05	0.000157413	predicted protein [Populus trichocarpa] >gi|222867100|gb|EEF04231.1| predicted protein [Populus trichocarpa]	UDP-glycosyltransferase 83A1 OS=Arabidopsis thaliana GN=UGT83A1 PE=2 SV=1	--	cyanohydrin beta-glucosyltransferase [EC:2.4.1.85]
Unigene21212_All	1788	15	120	0.5002	3.9239	2.97171	Up	2.54892e-21	3.74383e-20	hypothetical protein PRUPE_ppa003600mg [Prunus persica]	Probable pectate lyase 13 OS=Arabidopsis thaliana GN=PMR6 PE=1 SV=1	Pectate lyase	pectate lyase [EC:4.2.2.2]
CL8401.Contig3_All	690	8	64	0.6913	5.423	2.97171	Up	5.64958e-12	5.13809e-11	expansin 2 [Betula platyphylla]	Expansin-A15 OS=Arabidopsis thaliana GN=EXPA15 PE=2 SV=2	--	--
Unigene30384_All	582	4	32	0.4098	3.2147	2.97169	Up	1.4426e-06	8.18858e-06	3&apos;-N-debenzoyl-2&apos;-deoxytaxol N-benzoyltransferase, putative [Ricinus communis] >gi|223546033|gb|EEF47536.1| 3&apos;-N-debenzoyl-2&apos;-deoxytaxol N-benzoyltransferase, putative [Ricinus communis]	Salutaridinol 7-O-acetyltransferase OS=Papaver somniferum GN=SALAT PE=1 SV=1	--	shikimate O-hydroxycinnamoyltransferase [EC:2.3.1.133]
Unigene13160_All	245	3	24	0.7301	5.7273	2.97169	Up	3.40914e-05	0.000157428	--	--	--	--
Unigene42002_All	320	3	24	0.559	4.385	2.97166	Up	3.40914e-05	0.000157435	hypothetical protein PRUPE_ppa027135mg [Prunus persica]	--	--	--
CL6163.Contig2_All	313	4	32	0.762	5.9774	2.97166	Up	1.4426e-06	8.19198e-06	PREDICTED: uncharacterized protein LOC100256767 [Vitis vinifera] >gi|297744324|emb|CBI37294.3| unnamed protein product [Vitis vinifera]	--	--	--
Unigene27268_All	657	7	56	0.6353	4.9835	2.97165	Up	1.24737e-10	1.03012e-09	copia LTR rider [Solanum lycopersicum] >gi|133711819|gb|ABO36636.1| copia LTR rider [Solanum lycopersicum]	Retrovirus-related Pol polyprotein from transposon TNT 1-94 OS=Nicotiana tabacum PE=2 SV=1	--	5'-3' exoribonuclease 2 [EC:3.1.13.-]
Unigene30341_All	325	3	24	0.5504	4.3175	2.97164	Up	3.40914e-05	0.000157382	--	--	--	--
Unigene30390_All	303	10	80	1.9679	15.4367	2.97164	Up	1.1828e-14	1.27552e-13	--	--	--	--
Unigene2915_All	528	3	24	0.3388	2.6576	2.97162	Up	3.40914e-05	0.000157488	steroid monooxygenase [Cyanidioschyzon merolae strain 10D]	--	Predicted flavoprotein involved in K+ transport	--
CL6317.Contig3_All	857	9	72	0.6262	4.912	2.97162	Up	2.57754e-13	2.55918e-12	unnamed protein product [Thellungiella halophila]	--	--	--
Unigene19364_All	426	4	32	0.5599	4.3919	2.9716	Up	1.4426e-06	8.18907e-06	--	--	--	--
Unigene7655_All	1409	5	40	0.2116	1.6598	2.9716	Up	6.27606e-08	4.12351e-07	PREDICTED: calmodulin-binding transcription activator 4-like [Vitis vinifera]	Calmodulin-binding transcription activator 4 OS=Arabidopsis thaliana GN=CMTA4 PE=1 SV=1	--	ubiquitin-protein ligase E3 C [EC:6.3.2.19]
Unigene41766_All	479	7	56	0.8714	6.8353	2.9716	Up	1.24737e-10	1.03003e-09	PREDICTED: uncharacterized protein LOC100259671 [Vitis vinifera]	--	--	--
Unigene15347_All	710	7	56	0.5879	4.6115	2.97159	Up	1.24737e-10	1.03021e-09	--	--	--	--
Unigene43061_All	356	3	24	0.5025	3.9416	2.97159	Up	3.40914e-05	0.000157473	PREDICTED: uncharacterized protein LOC101298622 [Fragaria vesca subsp. vesca]	--	--	--
CL12293.Contig2_All	289	3	24	0.619	4.8554	2.97158	Up	3.40914e-05	0.00015745	--	--	--	--
Unigene42980_All	299	3	24	0.5983	4.693	2.97157	Up	3.40914e-05	0.000157375	--	--	--	--
Unigene30026_All	302	4	32	0.7898	6.1951	2.97157	Up	1.4426e-06	8.18955e-06	copia LTR rider [Solanum lycopersicum] >gi|133711819|gb|ABO36636.1| copia LTR rider [Solanum lycopersicum]	--	--	--
Unigene25534_All	1077	9	72	0.4983	3.9086	2.97157	Up	2.57754e-13	2.55945e-12	PREDICTED: probable galacturonosyltransferase-like 2-like [Solanum lycopersicum]	Probable galacturonosyltransferase-like 1 OS=Arabidopsis thaliana GN=GATL1 PE=2 SV=1	--	alpha-1,4-galacturonosyltransferase [EC:2.4.1.43]
Unigene9302_All	492	3	24	0.3636	2.852	2.97155	Up	3.40914e-05	0.000157458	PREDICTED: uncharacterized protein LOC101252749 [Solanum lycopersicum]	G-type lectin S-receptor-like serine/threonine-protein kinase At1g11280 OS=Arabidopsis thaliana GN=At1g11280 PE=2 SV=1	--	--
Unigene29350_All	624	3	24	0.2867	2.2487	2.97148	Up	3.40914e-05	0.000157405	unnamed protein product [Vitis vinifera]	Ras-related protein RABH1b OS=Arabidopsis thaliana GN=RABH1B PE=1 SV=1	GTPase SAR1 and related small G proteins
CL7706.Contig1_All	724	3	24	0.2471	1.9381	2.97148	Up	3.40914e-05	0.000157443	PREDICTED: hypoxanthine-guanine phosphoribosyltransferase-like [Solanum lycopersicum]	--	Hypoxanthine-guanine phosphoribosyltransferase	hypoxanthine phosphoribosyltransferase [EC:2.4.2.8]
Unigene27522_All	3160	14	112	0.2642	2.0722	2.97146	Up	5.45964e-20	7.58027e-19	hypothetical protein VITISV_004500 [Vitis vinifera]	Putative E3 ubiquitin-protein ligase LIN-1 OS=Lotus japonicus GN=CERBERUS PE=2 SV=2	--	--
Unigene24127_All	768	4	32	0.3106	2.4361	2.97144	Up	1.4426e-06	8.19052e-06	--	--	--	--
Unigene319_All	1161	3	24	0.1541	1.2086	2.9714	Up	3.40914e-05	0.000157466	Pentatricopeptide repeat-containing protein [Medicago truncatula] >gi|355481714|gb|AES62917.1| Pentatricopeptide repeat-containing protein [Medicago truncatula]	Pentatricopeptide repeat-containing protein At2g17033 OS=Arabidopsis thaliana GN=At2g17033 PE=2 SV=1	--	--
CL2524.Contig1_All	2890	11	88	0.227	1.7803	2.97136	Up	5.45344e-16	6.32773e-15	PREDICTED: lysosomal beta glucosidase-like [Vitis vinifera]	Beta-xylosidase/alpha-L-arabinofuranosidase 2 OS=Medicago sativa subsp. varia GN=Xyl2 PE=2 SV=1	Beta-glucosidase-related glycosidases	beta-glucosidase [EC:3.2.1.21]
Unigene15561_All	655	295	2359	26.8545	210.569	2.97106	Up	0	0	conserved hypothetical protein [Ricinus communis] >gi|223528889|gb|EEF30889.1| conserved hypothetical protein [Ricinus communis]	CYSTM1 family protein B OS=Arabidopsis thaliana GN=At3g57160 PE=3 SV=2	--	--
Unigene1222_All	1649	54	429	1.9526	15.2105	2.9616	Up	3.4605e-72	1.4771e-70	PREDICTED: omega-hydroxypalmitate O-feruloyl transferase [Vitis vinifera] >gi|298205046|emb|CBI38342.3| unnamed protein product [Vitis vinifera]	Omega-hydroxypalmitate O-feruloyl transferase OS=Arabidopsis thaliana GN=HHT1 PE=1 SV=1	--	omega-hydroxypalmitate O-feruloyl transferase [EC:2.3.1.188]
CL2753.Contig2_All	709	18	143	1.5138	11.7923	2.9616	Up	4.62874e-25	7.70482e-24	PREDICTED: snakin-2-like [Glycine max]	Gibberellin-regulated protein 1 OS=Arabidopsis thaliana GN=GASA1 PE=2 SV=2	--	--
Unigene21402_All	647	70	556	6.451	50.2433	2.96134	Up	4.67984e-93	2.54596e-91	PREDICTED: uncharacterized protein LOC100246645 [Vitis vinifera] >gi|296087170|emb|CBI33544.3| unnamed protein product [Vitis vinifera]	--	--	--
Unigene21555_All	1135	176	1397	9.246	71.9629	2.96035	Up	4.75748e-231	6.14959e-229	--	--	--	--
Unigene18333_All	1553	15	119	0.5759	4.4801	2.95964	Up	4.49666e-21	6.54055e-20	hypothetical protein PRUPE_ppa004191mg [Prunus persica]	Vegetative cell wall protein gp1 OS=Chlamydomonas reinhardtii GN=GP1 PE=2 SV=1	ATP-dependent Zn proteases	mitochondrial chaperone BCS1
Unigene4701_All	2121	146	1156	4.1044	31.8658	2.95677	Up	2.80086e-191	3.01162e-189	unnamed protein product [Vitis vinifera]	Glucose-1-phosphate adenylyltransferase large subunit 1 (Fragment) OS=Solanum tuberosum GN=AGPS1 PE=2 SV=1	ADP-glucose pyrophosphorylase	glucose-1-phosphate adenylyltransferase [EC:2.7.7.27]
CL5882.Contig1_All	376	12	95	1.903	14.7721	2.95653	Up	4.4554e-17	5.46104e-16	--	--	--	--
Unigene7951_All	1149	11	87	0.5708	4.427	2.95527	Up	9.62764e-16	1.10165e-14	PREDICTED: heat stress transcription factor A-6b [Vitis vinifera]	Heat stress transcription factor A-6b OS=Arabidopsis thaliana GN=HSFA6b PE=2 SV=1	Heat shock transcription factor	histone arginine demethylase JMJD6 [EC:1.14.11.-]
Unigene25160_All	1144	19	150	0.9903	7.6661	2.95256	Up	3.8351e-26	6.63358e-25	PREDICTED: cytochrome P450 86B1-like [Solanum lycopersicum]	Cytochrome P450 86B1 OS=Arabidopsis thaliana GN=CYP86B1 PE=2 SV=1	Cytochrome P450	[EC:1.14.-.-]
CL8307.Contig5_All	438	9	71	1.2252	9.4775	2.95149	Up	4.55312e-13	4.45429e-12	UDP-glucuronosyltransferase, putative [Ricinus communis] >gi|223540309|gb|EEF41880.1| UDP-glucuronosyltransferase, putative [Ricinus communis]	UDP-glycosyltransferase 76E12 OS=Arabidopsis thaliana GN=UGT76E12 PE=2 SV=1	--	cytokinin-N-glucosyltransferase [EC:2.4.1.-]
Unigene26357_All	645	8	63	0.7395	5.7107	2.94905	Up	9.9838e-12	8.94587e-11	Ycf1 (chloroplast) [Camellia sinensis] >gi|430728331|gb|AGA55655.1| Ycf1 (chloroplast) [Camellia sinensis]	Putative membrane protein ycf1 OS=Nicotiana tabacum GN=ycf1 PE=3 SV=2	--	--
Unigene41541_All	231	8	63	2.065	15.9454	2.94893	Up	9.9838e-12	8.94671e-11	--	--	--	--
CL9207.Contig3_All	2950	8	63	0.1617	1.2486	2.94892	Up	9.9838e-12	8.94754e-11	PREDICTED: 1,4-alpha-glucan-branching enzyme-like [Vitis vinifera] >gi|302141663|emb|CBI18866.3| unnamed protein product [Vitis vinifera]	1,4-alpha-glucan-branching enzyme OS=Solanum tuberosum GN=SBE1 PE=2 SV=2	1,4-alpha-glucan branching enzyme	1,4-alpha-glucan branching enzyme [EC:2.4.1.18]
Unigene21957_All	840	36	283	2.5554	19.6977	2.94641	Up	6.4305e-48	1.91066e-46	PREDICTED: zinc finger Ran-binding domain-containing protein 2-like [Solanum lycopersicum]	--	--	5'-3' exoribonuclease 2 [EC:3.1.13.-]
CL559.Contig3_All	926	21	165	1.3522	10.4179	2.94568	Up	1.49867e-28	2.80195e-27	--	--	--	--
Unigene42152_All	736	7	55	0.5671	4.3691	2.94566	Up	2.20544e-10	1.78716e-09	hypothetical protein PRUPE_ppa002645mg [Prunus persica]	Transcription factor EGL1 OS=Arabidopsis thaliana GN=BHLH2 PE=1 SV=1	--	transcription factor MYC2
CL2281.Contig2_All	794	27	212	2.0276	15.6107	2.94469	Up	2.95268e-36	6.81254e-35	predicted protein [Populus trichocarpa] >gi|222851328|gb|EEE88875.1| predicted protein [Populus trichocarpa]	MLP-like protein 34 OS=Arabidopsis thaliana GN=MLP34 PE=2 SV=1	--	--
Unigene32324_All	716	19	149	1.5823	12.1669	2.94287	Up	6.75308e-26	1.15661e-24	PREDICTED: glucan endo-1,3-beta-glucosidase-like protein 3 [Vitis vinifera] >gi|297733880|emb|CBI15127.3| unnamed protein product [Vitis vinifera]	Glucan endo-1,3-beta-glucosidase-like protein 3 OS=Arabidopsis thaliana GN=At5g08000 PE=1 SV=1	--	arabidopsis histidine kinase 2/3/4 (cytokinin receptor) [EC:2.7.13.3]
Unigene18904_All	603	25	196	2.4721	19.0041	2.9425	Up	1.31544e-33	2.82821e-32	hypothetical protein PRUPE_ppa023858mg [Prunus persica]	--	--	--
Unigene32053_All	1133	18	141	0.9473	7.2761	2.94127	Up	1.43634e-24	2.3533e-23	DNA binding protein, putative [Ricinus communis] >gi|223531239|gb|EEF33084.1| DNA binding protein, putative [Ricinus communis]	Putative DNA-binding protein ESCAROLA OS=Arabidopsis thaliana GN=ESC PE=2 SV=1	--	--
Unigene21797_All	984	6	47	0.3636	2.7926	2.94118	Up	4.91888e-09	3.57571e-08	--	--	--	--
Unigene43282_All	806	6	47	0.4439	3.4093	2.94117	Up	4.91888e-09	3.57598e-08	PREDICTED: uncharacterized protein KIAA1310 homolog [Vitis vinifera]	--	Predicted hydrolase of the alpha/beta-hydrolase fold
CL7753.Contig1_All	1732	22	172	0.7574	5.8062	2.93847	Up	1.2445e-29	2.40845e-28	hypothetical protein PRUPE_ppa007408mg [Prunus persica]	Calmodulin-like protein 11 OS=Arabidopsis thaliana GN=CML11 PE=2 SV=1	--	calcium-binding protein CML
Unigene5254_All	1053	5	39	0.2831	2.1654	2.93525	Up	1.1114e-07	7.1183e-07	PREDICTED: mannose-1-phosphate guanylyltransferase 1-like isoform 1 [Solanum lycopersicum] >gi|460390618|ref|XP_004240925.1| PREDICTED: mannose-1-phosphate guanylyltransferase 1-like isoform 2 [Solanum lycopersicum] >gi|460390620|ref|XP_004240926.1| PREDICTED: mannose-1-phosphate guanylyltransferase 1-like isoform 3 [Solanum lycopersicum] >gi|460390622|ref|XP_004240927.1| PREDICTED: mannose-1-pho…	Mannose-1-phosphate guanylyltransferase 1 OS=Arabidopsis thaliana GN=CYT1 PE=1 SV=1	Nucleoside-diphosphate-sugar pyrophosphorylase involved in lipopolysaccharide biosynthesis/translation initiation factor 2B, gamma/epsilon subunits (eIF-2Bgamma/eIF-2Bepsilon)	mannose-1-phosphate guanylyltransferase [EC:2.7.7.13]
CL3597.Contig1_All	546	10	78	1.0921	8.3524	2.93509	Up	3.68354e-14	3.862e-13	hypothetical protein PRUPE_ppa005406mg [Prunus persica]	UDP-glycosyltransferase 87A1 OS=Arabidopsis thaliana GN=UGT87A1 PE=2 SV=1	--	UDP-glucosyl transferase 73C [EC:2.4.1.-]
Unigene26453_All	501	5	39	0.5951	4.5513	2.93507	Up	1.1114e-07	7.11783e-07	RecName: Full=60S ribosomal protein L41 >gi|3492819|emb|CAA04691.1| RPL41 [Quercus suber]	60S ribosomal protein L41 OS=Quercus suber GN=RPL41 PE=3 SV=1	--	large subunit ribosomal protein L41e
Unigene28128_All	1617	43	334	1.5856	12.0766	2.92911	Up	6.04992e-56	2.07384e-54	PREDICTED: omega-hydroxypalmitate O-feruloyl transferase-like [Vitis vinifera]	Omega-hydroxypalmitate O-feruloyl transferase OS=Arabidopsis thaliana GN=HHT1 PE=1 SV=1	--	omega-hydroxypalmitate O-feruloyl transferase [EC:2.3.1.188]
Unigene15199_All	389	21	163	3.2189	24.4989	2.92808	Up	4.63742e-28	8.53058e-27	--	--	--	--
CL9766.Contig2_All	4046	4	31	0.0589	0.448	2.92716	Up	2.55802e-06	1.40317e-05	PREDICTED: protein SUPPRESSOR OF PHYA-105 1-like [Vitis vinifera]	Protein SUPPRESSOR OF PHYA-105 1 OS=Arabidopsis thaliana GN=SPA1 PE=1 SV=1	FOG: WD40 repeat	E3 ubiquitin-protein ligase RFWD2 [EC:6.3.2.19]
CL12554.Contig2_All	1456	77	597	3.1533	23.9729	2.92647	Up	1.29037e-98	7.34058e-97	hypothetical protein PRUPE_ppb005202mg [Prunus persica]	Adenosine kinase 2 OS=Arabidopsis thaliana GN=ADK2 PE=1 SV=1	Sugar kinases, ribokinase family	adenosine kinase [EC:2.7.1.20]
CL12357.Contig11_All	2043	4	31	0.1167	0.8872	2.92645	Up	2.55802e-06	1.40333e-05	PREDICTED: multiple inositol polyphosphate phosphatase 1-like isoform 1 [Fragaria vesca subsp. vesca]	--	--	multiple inositol-polyphosphate phosphatase [EC:3.1.3.62]
CL1990.Contig3_All	1102	4	31	0.2164	1.6447	2.92605	Up	2.55802e-06	1.40341e-05	MADS-box domain protein [Camellia sinensis]	Agamous-like MADS-box protein AGL8 homolog OS=Solanum lycopersicum GN=TDR4 PE=2 SV=1	Regulator of arginine metabolism and related MADS box-containing transcription factors	MADS-box transcription factor, plant
Unigene10055_All	264	4	31	0.9034	6.8654	2.92591	Up	2.55802e-06	1.40365e-05	PREDICTED: uncharacterized protein LOC101266870 [Solanum lycopersicum]	--	--	--
CL2039.Contig3_All	233	4	31	1.0236	7.7788	2.9259	Up	2.55802e-06	1.40325e-05	--	--	--	--
Unigene43079_All	782	8	62	0.61	4.6355	2.92584	Up	1.76142e-11	1.55248e-10	PREDICTED: uncharacterized protein LOC101213979 [Cucumis sativus] >gi|449479186|ref|XP_004155529.1| PREDICTED: uncharacterized protein LOC101224446 [Cucumis sativus]	--	--	--
Unigene17578_All	2238	44	341	1.1723	8.9084	2.92582	Up	5.07316e-57	1.77259e-55	phenylalanine ammonia-lyase [Camellia japonica]	Phenylalanine ammonia-lyase OS=Camellia sinensis GN=PAL PE=2 SV=1	Histidine ammonia-lyase	phenylalanine ammonia-lyase [EC:4.3.1.24]
Unigene6176_All	565	8	62	0.8443	6.4158	2.9258	Up	1.76142e-11	1.55262e-10	predicted protein [Populus trichocarpa] >gi|222843494|gb|EEE81041.1| predicted protein [Populus trichocarpa]	Calmodulin-like protein 3 OS=Arabidopsis thaliana GN=CML3 PE=2 SV=1	Ca2+-binding protein (EF-Hand superfamily)	calcium-binding protein CML
Unigene9644_All	274	4	31	0.8705	6.6148	2.92578	Up	2.55802e-06	1.40357e-05	--	--	--	--
Unigene26634_All	503	4	31	0.4742	3.6033	2.92575	Up	2.55802e-06	1.40349e-05	--	--	--	--
CL53.Contig6_All	1574	8	62	0.3031	2.303	2.92565	Up	1.76142e-11	1.55277e-10	predicted protein [Populus trichocarpa] >gi|222843661|gb|EEE81208.1| predicted protein [Populus trichocarpa]	Probable alpha-amylase 2 OS=Arabidopsis thaliana GN=AMY2 PE=2 SV=1	Glycosidases	alpha-amylase [EC:3.2.1.1]
Unigene41354_All	385	71	548	10.996	83.22	2.91995	Up	1.85537e-90	9.79913e-89	dehydrin 2 [Cichorium intybus]	Desiccation-related protein clone PCC6-19 OS=Craterostigma plantagineum PE=2 SV=1	--	--
CL2567.Contig4_All	458	7	54	0.9113	6.8934	2.91922	Up	3.89212e-10	3.09536e-09	conserved hypothetical protein [Ricinus communis] >gi|223539587|gb|EEF41174.1| conserved hypothetical protein [Ricinus communis]	--	--	--
Unigene1083_All	871	7	54	0.4792	3.6248	2.9192	Up	3.89212e-10	3.09562e-09	hypothetical protein [Oryza sativa Japonica Group] >gi|24414042|dbj|BAC22291.1| hypothetical protein [Oryza sativa Japonica Group]	Werner Syndrome-like exonuclease OS=Arabidopsis thaliana GN=WEX PE=1 SV=1	--	histone arginine demethylase JMJD6 [EC:1.14.11.-]
Unigene19171_All	568	199	1535	20.8901	158.004	2.91907	Up	4.30774e-250	5.93626e-248	predicted protein [Populus trichocarpa] >gi|222837113|gb|EEE75492.1| predicted protein [Populus trichocarpa]	Proline-rich protein 4 OS=Arabidopsis thaliana GN=PRP4 PE=2 SV=1	Periplasmic protein TonB, links inner and outer membranes	phospholipase D [EC:3.1.4.4]
Unigene18426_All	1308	50	385	2.2793	17.2092	2.91652	Up	5.73904e-64	2.2053e-62	conserved hypothetical protein [Ricinus communis] >gi|223541584|gb|EEF43133.1| conserved hypothetical protein [Ricinus communis]	Desiccation-related protein PCC13-62 OS=Craterostigma plantagineum PE=2 SV=1	--	--
CL2829.Contig1_All	1515	43	331	1.6924	12.7739	2.91606	Up	3.2727e-55	1.11033e-53	PREDICTED: uncharacterized GPI-anchored protein At4g28100-like [Vitis vinifera]	Uncharacterized GPI-anchored protein At4g28100 OS=Arabidopsis thaliana GN=At4g28100 PE=1 SV=1	--	--
Unigene7722_All	1842	79	608	2.5573	19.2984	2.91579	Up	4.9428e-100	2.84558e-98	transcription factor bHLH [Vitis amurensis] >gi|384157483|gb|AFH68209.1| transcription factor bHLH [Vitis amurensis]	Transcription factor bHLH93 OS=Arabidopsis thaliana GN=BHLH93 PE=1 SV=1	--	transcription factor MYC2
Unigene82_All	459	16	123	2.0785	15.6675	2.91416	Up	2.0191e-21	2.97246e-20	hypothetical protein PRUPE_ppa019871mg [Prunus persica]	--	--	--
CL4067.Contig5_All	2293	3	23	0.078	0.5865	2.91059	Up	6.05774e-05	0.000268229	PREDICTED: beta-galactosidase 17-like [Solanum lycopersicum]	Beta-galactosidase 17 OS=Arabidopsis thaliana GN=BGAL17 PE=2 SV=1	Beta-galactosidase	beta-galactosidase [EC:3.2.1.23]
CL2113.Contig2_All	973	3	23	0.1838	1.382	2.91055	Up	6.05774e-05	0.00026813	predicted protein [Populus trichocarpa] >gi|222871861|gb|EEF08992.1| predicted protein [Populus trichocarpa]	Organic cation/carnitine transporter 7 OS=Arabidopsis thaliana GN=OCT7 PE=2 SV=1	Permeases of the major facilitator superfamily	MFS transporter, OCT family, solute carrier family 22 (organic cation transporter), member 4/5
Unigene5219_All	570	3	23	0.3138	2.3592	2.91038	Up	6.05774e-05	0.000268117	--	--	--	--
Unigene28639_All	523	3	23	0.342	2.5712	2.91037	Up	6.05774e-05	0.000267969	--	--	--	--
Unigene29650_All	273	3	23	0.6552	4.9258	2.91035	Up	6.05774e-05	0.000268068	--	--	--	--
CL11011.Contig1_All	1073	6	46	0.3334	2.5065	2.91035	Up	8.684e-09	6.17649e-08	unnamed protein product [Vitis vinifera]	Serine/threonine-protein phosphatase 7 OS=Arabidopsis thaliana GN=PP7 PE=1 SV=1	--	--
Unigene16876_All	545	3	23	0.3282	2.4674	2.91034	Up	6.05774e-05	0.000268092	--	--	--	--
Unigene10176_All	378	3	23	0.4732	3.5575	2.91034	Up	6.05774e-05	0.000268105	glycine-rich cell wall protein precursor [Daucus carota]	Vegetative cell wall protein gp1 OS=Chlamydomonas reinhardtii GN=GP1 PE=2 SV=1	ATPases involved in chromosome partitioning	phospholipase D [EC:3.1.4.4]
CL7992.Contig1_All	737	3	23	0.2427	1.8246	2.91033	Up	6.05774e-05	0.000268191	--	--	--	--
CL8768.Contig2_All	343	3	23	0.5215	3.9205	2.9103	Up	6.05774e-05	0.000268167	--	--	--	--
Unigene43308_All	367	3	23	0.4874	3.6641	2.91028	Up	6.05774e-05	0.000268142	--	--	--	--
CL1228.Contig1_All	1503	21	161	0.8331	6.2629	2.91027	Up	1.43111e-27	2.59226e-26	Thermostable beta-glucosidase B, putative [Ricinus communis] >gi|223523880|gb|EEF27223.1| Thermostable beta-glucosidase B, putative [Ricinus communis]	Probable beta-D-xylosidase 7 OS=Arabidopsis thaliana GN=BXL7 PE=2 SV=2	Beta-glucosidase-related glycosidases	beta-D-xylosidase 4 [EC:3.2.1.37]
CL251.Contig2_All	337	3	23	0.5308	3.9903	2.91026	Up	6.05774e-05	0.000268154	unknown [Lotus japonicus]	--	--	--
Unigene42115_All	337	3	23	0.5308	3.9903	2.91026	Up	6.05774e-05	0.000268043	PREDICTED: putative homeobox-leucine zipper protein ATHB-51-like [Glycine max]	Homeobox-leucine zipper protein ATHB-22 OS=Arabidopsis thaliana GN=ATHB-22 PE=2 SV=1	Homeodomain-containing transcription factor	homeobox-leucine zipper protein
Unigene12169_All	787	6	46	0.4546	3.4174	2.91023	Up	8.684e-09	6.17603e-08	--	--	--	--
CL8917.Contig1_All	758	3	23	0.236	1.7741	2.91023	Up	6.05774e-05	0.00026808	PREDICTED: thioredoxin H2-like [Fragaria vesca subsp. vesca]	Thioredoxin H8 OS=Arabidopsis thaliana GN=TRX8 PE=2 SV=1	Thiol-disulfide isomerase and thioredoxins	thioredoxin 1
Unigene30355_All	421	3	23	0.4249	3.1941	2.91021	Up	6.05774e-05	0.000268031	TPA: hypothetical protein ZEAMMB73_004043 [Zea mays]	Polygalacturonate 4-alpha-galacturonosyltransferase OS=Arabidopsis thaliana GN=GAUT1 PE=1 SV=1	--	alpha-1,4-galacturonosyltransferase [EC:2.4.1.43]
Unigene14704_All	224	3	23	0.7986	6.0033	2.91021	Up	6.05774e-05	0.000268055	--	--	--	--
Unigene33277_All	374	3	23	0.4783	3.5955	2.9102	Up	6.05774e-05	0.000268204	PREDICTED: geminivirus Rep-interacting motor protein-like [Solanum lycopersicum]	--	--	kinesin family member C2/C3
CL471.Contig9_All	295	3	23	0.6064	4.5584	2.91019	Up	6.05774e-05	0.000268018	--	--	--	--
Unigene27108_All	333	3	23	0.5372	4.0382	2.91018	Up	6.05774e-05	0.000267994	--	--	--	--
Unigene19805_All	492	3	23	0.3636	2.7332	2.91017	Up	6.05774e-05	0.000268006	--	--	--	--
Unigene9311_All	516	3	23	0.3467	2.6061	2.91013	Up	6.05774e-05	0.000268179	electron transporter, putative [Ricinus communis] >gi|223538470|gb|EEF40076.1| electron transporter, putative [Ricinus communis]	--	--	--
Unigene7632_All	488	3	23	0.3666	2.7556	2.91009	Up	6.05774e-05	0.000267981	--	--	--	--
CL6565.Contig1_All	552	3	23	0.3241	2.4361	2.91006	Up	6.05774e-05	0.000268216	--	--	--	--
Unigene8984_All	1837	397	3040	12.886	96.7547	2.90853	Up	0	0	ADP-glucose pyrophosphorylase small subunit ADPGp-1 [Gossypium hirsutum]	Glucose-1-phosphate adenylyltransferase small subunit 2, chloroplastic OS=Vicia faba GN=AGPP PE=2 SV=1	ADP-glucose pyrophosphorylase	glucose-1-phosphate adenylyltransferase [EC:2.7.7.27]
CL5290.Contig1_All	1265	11	84	0.5185	3.8824	2.90453	Up	5.25852e-15	5.78854e-14	hypothetical protein A_TM017A05.3 - Arabidopsis thaliana	--	--	--
Unigene29892_All	434	11	84	1.5113	11.3161	2.90451	Up	5.25852e-15	5.78787e-14	--	--	--	--
Unigene1244_All	743	11	84	0.8828	6.61	2.90449	Up	5.25852e-15	5.78721e-14	PREDICTED: WEB family protein At2g38370-like [Solanum lycopersicum]	WEB family protein At2g38370 OS=Arabidopsis thaliana GN=At2g38370 PE=2 SV=1	--	--
CL8739.Contig1_All	1468	30	229	1.2185	9.1205	2.90401	Up	1.62843e-38	3.96814e-37	PREDICTED: uncharacterized protein LOC101292083 [Fragaria vesca subsp. vesca]	--	--	--
Unigene24718_All	1248	30	229	1.4333	10.7282	2.904	Up	1.62843e-38	3.96713e-37	PREDICTED: desiccation-related protein PCC3-06-like [Fragaria vesca subsp. vesca]	Late embryogenesis abundant protein, group 3 OS=Triticum aestivum PE=2 SV=1	Membrane protein involved in colicin uptake	phospholipase D [EC:3.1.4.4]
Unigene7961_All	1655	16	122	0.5764	4.3099	2.90251	Up	3.54612e-21	5.1768e-20	PREDICTED: premnaspirodiene oxygenase-like [Solanum lycopersicum]	Premnaspirodiene oxygenase OS=Hyoscyamus muticus GN=CYP71D55 PE=1 SV=1	Cytochrome P450	cytochrome P450, family 71, subfamily D, polypeptide 9 (flavonoid 6-hydroxylase) [EC:1.14.13.-]
Unigene10138_All	1012	8	61	0.4714	3.5242	2.90227	Up	3.10236e-11	2.68381e-10	PREDICTED: hydroxysteroid 11-beta-dehydrogenase 1-like protein-like [Fragaria vesca subsp. vesca]	Peroxisomal 2,4-dienoyl-CoA reductase OS=Arabidopsis thaliana GN=At3g12800 PE=2 SV=1	Dehydrogenases with different specificities (related to short-chain alcohol dehydrogenases)	dehydrogenase/reductase SDR family member 7 [EC:1.1.-.-]
Unigene6854_All	666	5	38	0.4476	3.3359	2.89779	Up	1.96312e-07	1.22336e-06	predicted protein [Populus trichocarpa] >gi|222852348|gb|EEE89895.1| predicted protein [Populus trichocarpa]	--	--	--
Unigene20338_All	382	5	38	0.7804	5.816	2.89774	Up	1.96312e-07	1.22296e-06	--	--	--	--
Unigene23129_All	507	5	38	0.588	4.3821	2.89773	Up	1.96312e-07	1.22328e-06	PREDICTED: uncharacterized protein LOC100262757 [Vitis vinifera] >gi|297737883|emb|CBI27084.3| unnamed protein product [Vitis vinifera]	--	--	--
Unigene22826_All	711	5	38	0.4193	3.1248	2.89771	Up	1.96312e-07	1.2232e-06	predicted protein [Populus trichocarpa] >gi|222859533|gb|EEE97080.1| predicted protein [Populus trichocarpa]	Subtilisin-like protease OS=Arabidopsis thaliana GN=ARA12 PE=1 SV=1	--	--
Unigene27035_All	590	5	38	0.5053	3.7656	2.89767	Up	1.96312e-07	1.22304e-06	unnamed protein product [Vitis vinifera]	--	--	--
Unigene6256_All	519	10	76	1.1489	8.5616	2.89763	Up	1.14092e-13	1.15834e-12	hypothetical protein PRUPE_ppa024671mg [Prunus persica]	--	--	--
CL10096.Contig1_All	1517	30	228	1.1792	8.7873	2.89761	Up	2.85492e-38	6.91992e-37	hypothetical protein VITISV_026810 [Vitis vinifera]	Retrovirus-related Pol polyprotein from transposon TNT 1-94 OS=Nicotiana tabacum PE=2 SV=1	--	5'-3' exoribonuclease 2 [EC:3.1.13.-]
Unigene26154_All	694	5	38	0.4296	3.2013	2.89759	Up	1.96312e-07	1.22312e-06	hypothetical protein PRUPE_ppa018557mg [Prunus persica]	UDP-glucose flavonoid 3-O-glucosyltransferase 6 OS=Fragaria ananassa GN=GT6 PE=1 SV=1	--	hydroquinone glucosyltransferase [EC:2.4.1.218]
Unigene10823_All	838	14	106	0.9961	7.3955	2.89229	Up	1.62311e-18	2.1273e-17	mgatp-energized glutathione s-conjugate pump, putative [Ricinus communis] >gi|223534050|gb|EEF35769.1| mgatp-energized glutathione s-conjugate pump, putative [Ricinus communis]	ABC transporter C family member 12 OS=Arabidopsis thaliana GN=ABCC12 PE=2 SV=1	ABC-type multidrug transport system, ATPase and permease components	--
Unigene21254_All	1667	63	477	2.2534	16.7298	2.89224	Up	3.36376e-78	1.54366e-76	PREDICTED: transcription factor bHLH111 [Vitis vinifera] >gi|297738310|emb|CBI27511.3| unnamed protein product [Vitis vinifera]	Transcription factor bHLH111 OS=Arabidopsis thaliana GN=BHLH111 PE=2 SV=1	--	--
CL9632.Contig1_All	596	7	53	0.7003	5.1992	2.89224	Up	6.85552e-10	5.34227e-09	--	--	--	--
Unigene42982_All	275	7	53	1.5178	11.2681	2.89219	Up	6.85552e-10	5.34184e-09	--	--	--	--
Unigene8196_All	3145	227	1717	4.3037	31.9196	2.89079	Up	9.74024e-277	1.48287e-274	PREDICTED: subtilisin-like protease [Vitis vinifera] >gi|296090288|emb|CBI40107.3| unnamed protein product [Vitis vinifera]	Subtilisin-like protease OS=Arabidopsis thaliana GN=ARA12 PE=1 SV=1	Subtilisin-like serine proteases	--
CL198.Contig3_All	781	11	83	0.8398	6.2135	2.88729	Up	9.23716e-15	1.00255e-13	GA 2-oxidase 2 [Nerium oleander]	Gibberellin 2-beta-dioxygenase 1 OS=Pisum sativum GN=GA2OX1 PE=1 SV=1	Isopenicillin N synthase and related dioxygenases	gibberellin 2-oxidase [EC:1.14.11.13]
CL4147.Contig3_All	1163	164	1236	8.4082	62.1365	2.88557	Up	2.2476e-199	2.51542e-197	uncharacterized protein LOC100782924 [Glycine max]	Glyceraldehyde-3-phosphate dehydrogenase 2, cytosolic OS=Arabidopsis thaliana GN=GAPC2 PE=1 SV=1	Glyceraldehyde-3-phosphate dehydrogenase/erythrose-4-phosphate dehydrogenase	glyceraldehyde 3-phosphate dehydrogenase [EC:1.2.1.12]
Unigene23125_All	1174	17	128	0.8634	6.3746	2.88423	Up	5.1159e-22	7.68242e-21	PREDICTED: protein IRX15-like [Solanum lycopersicum]	Protein IRX15-LIKE OS=Arabidopsis thaliana GN=IRX15-L PE=2 SV=1	--	--
CL11508.Contig6_All	1225	74	557	3.6019	26.5844	2.88375	Up	9.21774e-91	4.88989e-89	BURP domain-containing protein [Camellia sinensis]	BURP domain-containing protein 3 OS=Oryza sativa subsp. japonica GN=BURP3 PE=2 SV=1	--	--
Unigene7833_All	1928	61	459	1.8865	13.9192	2.88329	Up	4.47872e-75	1.97773e-73	hypothetical protein PRUPE_ppa003993mg [Prunus persica]	Adenine/guanine permease AZG2 OS=Arabidopsis thaliana GN=AZG2 PE=2 SV=1	Permeases	putative MFS transporter, AGZA family, xanthine/uracil permease
[truncated: 16,202 more rows]

## Sheet: Table S2
Table S2. Differentially expressed genes in the CT2 samples after 0 °C treatment.
Gene ID (28,514)	Gene Length	CK_raw Fragments(16,771,172)	CT2_raw Fragments(14,808,779)	CK_FPKM	CT2_FPKM	log2 Ratio(CT2/CK)	Up-Down-Regulation (CT2/CK)	p Value	FDR	NR Annotation	Swissprot Annotation	COG-Function-Description	ko_Definition
Unigene29842_All	1053	0	4470	0	286.655	18.129	Up	0	0	hypothetical protein PRUPE_ppa012491mg [Prunus persica]	--	Phospholipid-binding protein
CL299.Contig10_All	580	0	1058	0	123.18	16.9104	Up	0	0	--	--	--	--
CL299.Contig6_All	678	0	1210	0	120.514	16.8788	Up	0	0	--	--	--	--
Unigene13853_All	1174	0	1845	0	106.123	16.6954	Up	0	0	--	--	--	--
CL299.Contig8_All	358	0	560	0	105.63	16.6887	Up	6.20164e-185	4.29348e-183	--	--	--	--
Unigene12562_All	208	0	314	0	101.941	16.6374	Up	5.01172e-104	2.0851e-102	--	--	--	--
Unigene46478_All	262	0	364	0	93.8168	16.5176	Up	1.80043e-120	8.40205e-119	--	--	--	--
CL299.Contig9_All	448	0	501	0	75.5163	16.2045	Up	1.57451e-165	9.84293e-164	--	--	--	--
Unigene13608_All	283	0	275	0	65.6186	16.0018	Up	3.36344e-91	1.23929e-89	--	--	--	--
Unigene30241_All	231	0	209	0	61.0963	15.8988	Up	1.71265e-69	4.98561e-68	--	--	--	--
Unigene21047_All	587	0	452	0	51.9973	15.6661	Up	2.05524e-149	1.17257e-147	--	--	--	--
Unigene47657_All	525	0	381	0	49.0057	15.5807	Up	4.6154e-126	2.24831e-124	--	--	--	--
CL6833.Contig7_All	238	0	163	0	46.2478	15.4971	Up	2.3052e-54	5.46056e-53	--	--	--	--
Unigene5490_All	538	0	360	0	45.1857	15.4636	Up	3.72346e-119	1.71444e-117	--	--	--	--
CL6833.Contig8_All	207	0	135	0	44.0397	15.4265	Up	3.72984e-45	7.55244e-44	--	--	--	--
Unigene51344_All	203	0	115	0	38.2545	15.2233	Up	1.41103e-38	2.49308e-37	--	--	--	--
CL299.Contig5_All	624	0	333	0	36.0363	15.1372	Up	2.8251e-110	1.22383e-108	--	--	--	--
Unigene45830_All	329	0	175	0	35.9189	15.1325	Up	2.60618e-58	6.55254e-57	--	--	--	--
CL5037.Contig3_All	671	0	311	0	31.2981	14.9338	Up	4.8603e-103	2.00741e-101	--	--	--	--
Unigene47337_All	238	0	110	0	31.2102	14.9297	Up	6.22294e-37	1.06335e-35	--	--	--	--
Unigene24497_All	202	0	91	0	30.4208	14.8928	Up	1.10395e-30	1.61119e-29	PREDICTED: secologanin synthase-like [Solanum lycopersicum]	Secologanin synthase OS=Catharanthus roseus GN=CYP72A1 PE=2 SV=1	Cytochrome P450	cytochrome P450, family 72, subfamily C, polypeptide 1
CL8671.Contig1_All	516	0	229	0	29.9686	14.8712	Up	4.52714e-76	1.42288e-74	--	--	--	--
Unigene6962_All	276	0	116	0	28.3811	14.7926	Up	6.61672e-39	1.17747e-37	--	--	--	--
CL7912.Contig2_All	768	0	305	0	26.8176	14.7109	Up	4.57106e-101	1.85232e-99	--	--	--	--
Unigene47414_All	1082	0	406	0	25.3384	14.629	Up	2.76634e-134	1.43126e-132	--	--	--	--
Unigene47309_All	210	0	77	0	24.7601	14.5957	Up	4.44056e-26	5.69187e-25	--	--	--	--
Unigene50804_All	344	0	124	0	24.3413	14.5711	Up	1.54705e-41	2.91856e-40	--	--	--	--
Unigene47242_All	687	0	245	0	24.0819	14.5557	Up	2.47484e-81	8.2706e-80	--	--	--	--
Unigene27291_All	1011	0	355	0	23.7114	14.5333	Up	1.64213e-117	7.46855e-116	hypothetical protein PRUPE_ppa005691mg [Prunus persica]	--	--	--
Unigene20234_All	315	0	104	0	22.2948	14.4444	Up	5.8526e-35	9.57569e-34	--	--	--	--
Unigene47002_All	212	0	61	0	19.4301	14.246	Up	8.12294e-21	8.65459e-20	--	--	--	--
Unigene33618_All	219	0	63	0	19.4257	14.2457	Up	1.7862e-21	1.94821e-20	--	--	--	--
Unigene2411_All	660	0	184	0	18.8259	14.2004	Up	2.85742e-61	7.45374e-60	--	--	--	--
Unigene21050_All	565	0	151	0	18.0472	14.1395	Up	2.039e-50	4.55638e-49	--	--	--	--
Unigene45919_All	244	0	65	0	17.9889	14.1348	Up	3.92776e-22	4.40225e-21	--	--	--	--
Unigene47339_All	285	0	75	0	17.7704	14.1172	Up	2.0194e-25	2.53697e-24	--	--	--	--
CL4384.Contig2_All	1281	0	337	0	17.7648	14.1167	Up	1.36605e-111	5.97667e-110	hypothetical protein AURANDRAFT_63613 [Aureococcus anophagefferens]	--	--	--
Unigene47229_All	226	0	58	0	17.3301	14.081	Up	7.87754e-20	8.08646e-19	--	--	--	--
Unigene46477_All	241	0	61	0	17.092	14.061	Up	8.12294e-21	8.65364e-20	--	--	--	--
Unigene47666_All	202	0	51	0	17.049	14.0574	Up	1.57992e-17	1.46977e-16	--	--	--	--
Unigene47230_All	215	0	53	0	16.6463	14.0229	Up	3.47418e-18	3.32543e-17	--	--	--	--
Unigene32994_All	315	0	77	0	16.5067	14.0108	Up	4.44056e-26	5.69111e-25	PREDICTED: RING-H2 finger protein ATL66-like [Glycine max]	60S ribosomal protein L41 OS=Nicotiana tabacum GN=RPL41 PE=3 SV=1	--	large subunit ribosomal protein L41e
Unigene47664_All	528	0	129	0	16.4982	14.01	Up	3.50788e-43	6.85455e-42	--	--	--	--
Unigene15029_All	1293	0	293	0	15.3021	13.9014	Up	4.04318e-97	1.58011e-95	PREDICTED: GDSL esterase/lipase EXL3-like [Glycine max]	GDSL esterase/lipase EXL3 OS=Arabidopsis thaliana GN=EXL3 PE=2 SV=1	--	zeta-carotene desaturase [EC:1.3.5.6]
Unigene20328_All	396	0	89	0	15.1766	13.8896	Up	5.02032e-30	7.19666e-29	--	--	--	--
Unigene47669_All	1006	0	219	0	14.7003	13.8436	Up	8.80534e-73	2.66607e-71	PREDICTED: uncharacterized protein LOC101298632 [Fragaria vesca subsp. vesca]	E3 ubiquitin-protein ligase RING1-like OS=Arabidopsis thaliana GN=At3g19950 PE=2 SV=1	RING-finger-containing ubiquitin ligase	E3 ubiquitin-protein ligase RNF115/126 [EC:6.3.2.19]
Unigene2383_All	581	0	125	0	14.5283	13.8266	Up	7.25458e-42	1.37828e-40	--	--	--	--
Unigene47667_All	334	0	71	0	14.3547	13.8092	Up	4.1763e-24	5.0084e-23	--	--	--	--
CL3341.Contig2_All	2889	0	610	0	14.2581	13.7995	Up	2.2279e-201	1.69144e-199	PREDICTED: stachyose synthase [Vitis vinifera]	Stachyose synthase OS=Pisum sativum GN=STS1 PE=1 SV=1	--	stachyose synthetase [EC:2.4.1.67]
Unigene52572_All	218	0	46	0	14.2489	13.7986	Up	6.96782e-16	5.98275e-15	--	--	--	--
Unigene16714_All	688	0	145	0	14.2318	13.7968	Up	1.91765e-48	4.12589e-47	hypothetical protein SELMODRAFT_420661 [Selaginella moellendorffii] >gi|300151105|gb|EFJ17752.1| hypothetical protein SELMODRAFT_420661 [Selaginella moellendorffii]	--	--	--
Unigene52513_All	266	0	56	0	14.2163	13.7953	Up	3.5824e-19	3.57452e-18	--	--	--	--
Unigene41040_All	215	0	45	0	14.1337	13.7869	Up	1.4859e-15	1.25432e-14	--	--	--	--
CL10332.Contig1_All	228	0	47	0	13.9201	13.7649	Up	3.26742e-16	2.8565e-15	--	--	--	--
Unigene2727_All	482	0	99	0	13.8698	13.7597	Up	2.58114e-33	4.06683e-32	--	--	--	--
Unigene20563_All	322	0	66	0	13.841	13.7567	Up	1.84184e-22	2.0893e-21	--	--	--	--
CL7823.Contig4_All	211	0	43	0	13.7615	13.7484	Up	6.7573e-15	5.5028e-14	--	--	--	--
Unigene47677_All	285	0	58	0	13.7424	13.7463	Up	7.87754e-20	8.08732e-19	PREDICTED: uncharacterized protein LOC101246304 [Solanum lycopersicum]	--	--	DNA-3-methyladenine glycosylase I [EC:3.2.2.20]
Unigene46415_All	246	0	50	0	13.7251	13.7445	Up	3.3692e-17	3.08647e-16	hypothetical protein [Lilium longiflorum]	--	--	--
Unigene47330_All	202	0	41	0	13.7061	13.7425	Up	3.07296e-14	2.41281e-13	cytochrome P450 subunit CYP72A13 [Helianthus annuus] >gi|328796990|gb|AEB40536.1| cytochrome P450 subunit CYP72A13 [Helianthus annuus]	Cytochrome P450 72C1 OS=Arabidopsis thaliana GN=CYP72C1 PE=2 SV=2	--	cytochrome P450, family 72, subfamily C, polypeptide 1
Unigene47671_All	414	0	84	0	13.7012	13.742	Up	2.21408e-28	3.03912e-27	--	--	--	--
Unigene18819_All	719	0	144	0	13.5243	13.7233	Up	4.08942e-48	8.75178e-47	--	--	--	--
Unigene47484_All	219	0	43	0	13.2588	13.6947	Up	6.7573e-15	5.50327e-14	--	--	--	--
Unigene47280_All	1309	0	255	0	13.1547	13.6833	Up	1.27241e-84	4.39352e-83	hypothetical protein PRUPE_ppa026431mg [Prunus persica]	F-box/kelch-repeat protein At3g23880 OS=Arabidopsis thaliana GN=At3g23880 PE=2 SV=1	--	--
Unigene33776_All	546	0	106	0	13.1097	13.6783	Up	1.28696e-35	2.13749e-34	--	--	--	--
Unigene29679_All	407	0	79	0	13.1073	13.6781	Up	9.76458e-27	1.27875e-25	hypothetical protein PRUPE_ppa010996mg [Prunus persica]	Vacuolar iron transporter homolog 1 OS=Arabidopsis thaliana GN=At1g21140 PE=2 SV=1	Uncharacterized membrane protein	--
Unigene20644_All	366	0	71	0	13.0996	13.6772	Up	4.1763e-24	5.00964e-23	--	--	--	--
Unigene16355_All	272	0	51	0	12.6614	13.6281	Up	1.57992e-17	1.46949e-16	--	--	--	--
CL6325.Contig2_All	203	0	38	0	12.6406	13.6258	Up	2.98012e-13	2.20705e-12	--	--	--	--
Unigene46058_All	280	0	52	0	12.5408	13.6143	Up	7.40872e-18	6.98839e-17	--	--	--	--
CL3422.Contig4_All	367	0	68	0	12.5119	13.611	Up	4.05012e-23	4.70584e-22	--	--	--	--
Unigene33743_All	435	0	80	0	12.4189	13.6002	Up	4.5789e-27	6.05551e-26	--	--	--	--
Unigene10044_All	277	0	50	0	12.1891	13.5733	Up	3.3692e-17	3.08677e-16	--	--	--	--
Unigene23027_All	469	0	84	0	12.0945	13.5621	Up	2.21408e-28	3.03868e-27	--	--	--	--
Unigene47556_All	236	0	42	0	12.0176	13.5529	Up	1.441e-14	1.15308e-13	--	--	--	--
CL6206.Contig2_All	243	0	43	0	11.9493	13.5446	Up	6.7573e-15	5.50234e-14	--	--	--	--
Unigene3132_All	352	0	62	0	11.8941	13.538	Up	3.8091e-21	4.09816e-20	--	--	--	--
Unigene47340_All	205	0	36	0	11.8585	13.5336	Up	1.35525e-12	9.65293e-12	--	--	--	--
Unigene46996_All	206	0	36	0	11.8009	13.5266	Up	1.35525e-12	9.65151e-12	--	--	--	--
Unigene12791_All	527	0	92	0	11.7885	13.5251	Up	5.17672e-31	7.63839e-30	PREDICTED: vacuolar iron transporter homolog 4-like [Solanum lycopersicum]	Vacuolar iron transporter homolog 4 OS=Arabidopsis thaliana GN=At3g43660 PE=2 SV=1	Uncharacterized membrane protein	phospholipase D [EC:3.1.4.4]
CL3453.Contig2_All	212	0	37	0	11.7855	13.5247	Up	6.35516e-13	4.60943e-12	predicted protein [Hordeum vulgare subsp. vulgare]	40S ribosomal protein S25 OS=Solanum lycopersicum GN=RPS25 PE=3 SV=1	Ribosomal protein S25	small subunit ribosomal protein S25e
Unigene47672_All	214	0	37	0	11.6753	13.5112	Up	6.35516e-13	4.61013e-12	--	--	--	--
Unigene16974_All	275	0	47	0	11.5411	13.4945	Up	3.26742e-16	2.85702e-15	--	--	--	--
Unigene29075_All	217	0	37	0	11.5139	13.4911	Up	6.35516e-13	4.60874e-12	--	--	--	--
Unigene47143_All	200	0	34	0	11.4797	13.4868	Up	6.16316e-12	4.20153e-11	--	--	--	--
Unigene9771_All	431	0	73	0	11.4374	13.4815	Up	9.18348e-25	1.12777e-23	Os03g0277500 [Oryza sativa Japonica Group] >gi|113548191|dbj|BAF11634.1| Os03g0277500 [Oryza sativa Japonica Group]	Anther-specific proline-rich protein APG (Fragment) OS=Brassica napus GN=APG PE=2 SV=1	Uncharacterized protein conserved in bacteria	phospholipase D [EC:3.1.4.4]
CL1645.Contig3_All	232	0	39	0	11.3516	13.4706	Up	1.39747e-13	1.05352e-12	--	--	--	--
Unigene47531_All	560	0	94	0	11.335	13.4685	Up	1.13834e-31	1.715e-30	Os08g0116500 [Oryza sativa Japonica Group] >gi|113622823|dbj|BAF22768.1| Os08g0116500 [Oryza sativa Japonica Group]	60S acidic ribosomal protein P1 OS=Zea mays GN=RPP1A PE=1 SV=1	Ribosomal protein L12E/L44/L45/RPP1/RPP2	large subunit ribosomal protein LP1
Unigene20268_All	732	0	120	0	11.0701	13.4344	Up	3.19944e-40	5.87417e-39	--	--	--	--
CL5703.Contig2_All	223	0	36	0	10.9013	13.4122	Up	1.35525e-12	9.6572e-12	--	--	--	--
Unigene34061_All	278	0	44	0	10.6878	13.3837	Up	3.1687e-15	2.62804e-14	unnamed protein product [Vitis vinifera]	--	--	--
CL8421.Contig2_All	231	0	36	0	10.5238	13.3614	Up	1.35525e-12	9.64654e-12	60S ribosomal protein L36 [Arabidopsis lyrata subsp. lyrata] >gi|297827275|ref|XP_002881520.1| 60S ribosomal protein L36 [Arabidopsis lyrata subsp. lyrata] >gi|297327356|gb|EFH57776.1| 60S ribosomal protein L36 [Arabidopsis lyrata subsp. lyrata] >gi|297327359|gb|EFH57779.1| 60S ribosomal protein L36 [Arabidopsis lyrata subsp. lyrata]	60S ribosomal protein L36-1 OS=Arabidopsis thaliana GN=RPL36A PE=2 SV=1	Ribosomal protein L36E	large subunit ribosomal protein L36e
Unigene47680_All	251	0	39	0	10.4923	13.357	Up	1.39747e-13	1.05327e-12	--	--	--	--
CL3586.Contig12_All	200	0	31	0	10.4668	13.3535	Up	5.97694e-11	3.8021e-10	--	--	--	--
Unigene47704_All	297	0	46	0	10.4588	13.3524	Up	6.96782e-16	5.98329e-15	--	--	--	--
Unigene6699_All	381	0	59	0	10.457	13.3522	Up	3.694e-20	3.83886e-19	--	--	--	--
CL10852.Contig3_All	292	0	45	0	10.4066	13.3452	Up	1.4859e-15	1.25411e-14	--	--	--	--
Unigene6920_All	744	0	113	0	10.2562	13.3242	Up	6.41682e-38	1.12146e-36	hypothetical protein VOLCADRAFT_88561 [Volvox carteri f. nagariensis] >gi|300266546|gb|EFJ50733.1| hypothetical protein VOLCADRAFT_88561 [Volvox carteri f. nagariensis]	--	--	--
Unigene30558_All	652	0	98	0	10.1498	13.3092	Up	5.5043e-33	8.59131e-32	--	--	--	--
Unigene47700_All	201	0	30	0	10.0787	13.299	Up	1.27459e-10	7.90513e-10	--	--	--	--
CL7912.Contig3_All	822	0	121	0	9.9402	13.2791	Up	1.50031e-40	2.77513e-39	--	--	--	--
Unigene23640_All	247	0	36	0	9.8421	13.2648	Up	1.35525e-12	9.6508e-12	--	--	--	--
Unigene32976_All	282	0	41	0	9.8178	13.2612	Up	3.07296e-14	2.41241e-13	--	--	--	--
CL12957.Contig17_All	202	0	29	0	9.6945	13.243	Up	2.7181e-10	1.64555e-09	--	--	--	--
Unigene47702_All	259	0	37	0	9.6468	13.2358	Up	6.35516e-13	4.61151e-12	--	--	--	--
Unigene27147_All	392	0	56	0	9.6468	13.2358	Up	3.5824e-19	3.57305e-18	hypothetical protein VOLCADRAFT_86751 [Volvox carteri f. nagariensis] >gi|300268365|gb|EFJ52546.1| hypothetical protein VOLCADRAFT_86751 [Volvox carteri f. nagariensis]	Leucine-rich repeat extensin-like protein 3 OS=Arabidopsis thaliana GN=LRX3 PE=1 SV=1	--	pectinesterase [EC:3.1.1.11]
Unigene47349_All	205	0	29	0	9.5527	13.2217	Up	2.7181e-10	1.64463e-09	--	--	--	--
CL76.Contig1_All	432	0	61	0	9.5351	13.219	Up	8.12294e-21	8.65554e-20	--	--	--	--
Unigene47681_All	405	0	57	0	9.5039	13.2143	Up	1.6799e-19	1.69972e-18	--	--	--	--
Unigene46552_All	505	0	71	0	9.494	13.2128	Up	4.1763e-24	5.00778e-23	--	--	--	--
Unigene23588_All	250	0	35	0	9.4539	13.2067	Up	2.89008e-12	2.01761e-11	--	--	--	--
CL7611.Contig3_All	293	0	41	0	9.4492	13.206	Up	3.07296e-14	2.41261e-13	--	--	--	--
Unigene8615_All	616	0	86	0	9.4275	13.2027	Up	4.86866e-29	6.81154e-28	--	--	--	--
CL1743.Contig1_All	538	0	75	0	9.4137	13.2005	Up	2.0194e-25	2.5373e-24	--	--	--	--
Unigene6951_All	201	0	28	0	9.4068	13.1995	Up	5.79638e-10	3.41067e-09	--	--	--	--
Unigene47692_All	467	0	65	0	9.3989	13.1983	Up	3.92776e-22	4.40276e-21	hypothetical protein VOLCADRAFT_116202 [Volvox carteri f. nagariensis] >gi|300267988|gb|EFJ52170.1| hypothetical protein VOLCADRAFT_116202 [Volvox carteri f. nagariensis]	Protein argonaute 18 OS=Oryza sativa subsp. japonica GN=AGO18 PE=2 SV=1	--	plasminogen activator inhibitor 1 RNA-binding protein
Unigene17238_All	1086	0	151	0	9.3892	13.1968	Up	2.039e-50	4.55532e-49	PREDICTED: uncharacterized protein LOC100852909 [Vitis vinifera]	--	--	--
Unigene47686_All	533	0	74	0	9.3753	13.1946	Up	4.3064e-25	5.34619e-24	--	--	--	--
Unigene23771_All	303	0	42	0	9.3602	13.1923	Up	1.441e-14	1.15317e-13	--	--	--	--
Unigene47694_All	517	0	71	0	9.2736	13.1789	Up	4.1763e-24	5.00902e-23	PREDICTED: uncharacterized protein LOC100241385 [Vitis vinifera]	Leucine-rich repeat extensin-like protein 5 OS=Arabidopsis thaliana GN=LRX5 PE=2 SV=2	DNA-directed RNA polymerase, beta' subunit/160 kD subunit	DNA-directed RNA polymerase II subunit RPB1 [EC:2.7.7.6]
Unigene33881_All	243	0	33	0	9.1704	13.1628	Up	1.3143e-11	8.76023e-11	hypothetical protein OsJ_18721 [Oryza sativa Japonica Group]	60S acidic ribosomal protein P2B OS=Zea mays GN=RPP2B PE=1 SV=1	Ribosomal protein L12E/L44/L45/RPP1/RPP2	large subunit ribosomal protein LP2
Unigene46343_All	435	0	59	0	9.1589	13.161	Up	3.694e-20	3.83927e-19	actin [Paulinella chromatophora]	Actin OS=Coleochaete scutata PE=2 SV=1	Actin and related proteins	actin, other eukaryote
CL4083.Contig1_All	310	0	42	0	9.1489	13.1594	Up	1.441e-14	1.15327e-13	--	--	--	--
Unigene47061_All	562	0	76	0	9.1318	13.1567	Up	9.46958e-26	1.20122e-24	hypothetical protein SELMODRAFT_406684 [Selaginella moellendorffii] >gi|300167597|gb|EFJ34202.1| hypothetical protein SELMODRAFT_406684 [Selaginella moellendorffii]	--	--	--
Unigene47056_All	489	0	66	0	9.1141	13.1539	Up	1.84184e-22	2.08906e-21	--	--	--	--
Unigene46392_All	267	0	36	0	9.1048	13.1524	Up	1.35525e-12	9.6444e-12	--	--	--	--
Unigene23464_All	210	0	28	0	9.0037	13.1363	Up	5.79638e-10	3.40652e-09	--	--	--	--
Unigene24090_All	215	0	28	0	8.7943	13.1024	Up	5.79638e-10	3.40714e-09	--	--	--	--
CL10329.Contig1_All	264	0	34	0	8.6967	13.0863	Up	6.16316e-12	4.20183e-11	--	--	--	--
CL2873.Contig2_All	659	0	84	0	8.6075	13.0714	Up	2.21408e-28	3.03955e-27	hypothetical protein OsI_25487 [Oryza sativa Indica Group]	Putative F-box protein At1g26515 OS=Arabidopsis thaliana GN=At1g26515 PE=4 SV=1	--	--
Unigene47054_All	722	0	92	0	8.6046	13.0709	Up	5.17672e-31	7.63722e-30	predicted protein [Ostreococcus lucimarinus CCE9901] >gi|144578928|gb|ABO96991.1| predicted protein [Ostreococcus lucimarinus CCE9901]	--	--	serine/arginine repetitive matrix protein 1
Unigene47687_All	710	0	90	0	8.5598	13.0634	Up	2.35418e-30	3.40453e-29	predicted protein [Populus trichocarpa] >gi|222838644|gb|EEE77009.1| predicted protein [Populus trichocarpa]	--	--	--
Unigene24204_All	1375	0	172	0	8.4471	13.0442	Up	2.52744e-57	6.2505e-56	--	--	--	--
Unigene29640_All	421	0	52	0	8.3407	13.026	Up	7.40872e-18	6.98907e-17	--	--	--	--
Unigene47685_All	235	0	29	0	8.3332	13.0247	Up	2.7181e-10	1.64545e-09	--	--	--	--
Unigene46125_All	300	0	37	0	8.3284	13.0238	Up	6.35516e-13	4.61082e-12	--	--	--	--
Unigene13656_All	661	0	80	0	8.1728	12.9966	Up	4.5789e-27	6.05634e-26	PREDICTED: uncharacterized protein LOC100852510 [Vitis vinifera]	Blue copper protein OS=Pisum sativum PE=2 SV=1	--	--
Unigene3125_All	455	0	55	0	8.1627	12.9948	Up	7.63954e-19	7.51949e-18	--	--	--	--
Unigene10265_All	556	0	67	0	8.1373	12.9903	Up	8.63694e-23	9.91018e-22	PREDICTED: uncharacterized protein LOC101306013 [Fragaria vesca subsp. vesca]	--	--	--
CL4033.Contig1_All	316	0	38	0	8.1204	12.9873	Up	2.98012e-13	2.20603e-12	hypothetical protein SORBIDRAFT_0057s002150 [Sorghum bicolor] >gi|241947368|gb|EES20513.1| hypothetical protein SORBIDRAFT_0057s002150 [Sorghum bicolor]	--	--	--
Unigene47706_All	208	0	25	0	8.1163	12.9866	Up	5.62124e-09	3.04442e-08	--	--	--	--
Unigene19698_All	294	0	35	0	8.039	12.9728	Up	2.89008e-12	2.01848e-11	--	--	--	--
Unigene47264_All	793	0	94	0	8.0045	12.9666	Up	1.13834e-31	1.71473e-30	protein with unknown function [Ricinus communis] >gi|223541610|gb|EEF43159.1| protein with unknown function [Ricinus communis]	Protein MITOFERRINLIKE 1, chloroplastic OS=Arabidopsis thaliana GN=MFL1 PE=2 SV=1	--	solute carrier family 25, member 44
CL3586.Contig9_All	220	0	26	0	7.9805	12.9623	Up	2.63598e-09	1.46996e-08	--	--	--	--
Unigene27295_All	229	0	27	0	7.9618	12.9589	Up	1.23609e-09	7.07683e-09	--	--	--	--
Unigene6944_All	1004	0	117	0	7.8692	12.942	Up	3.10278e-39	5.5625e-38	--	--	--	--
Unigene47017_All	499	0	58	0	7.8489	12.9383	Up	7.87754e-20	8.08561e-19	--	--	--	--
CL8832.Contig2_All	475	0	55	0	7.819	12.9328	Up	7.63954e-19	7.52255e-18	--	--	--	--
Unigene30230_All	629	0	72	0	7.7297	12.9162	Up	1.95839e-24	2.37571e-23	--	--	--	--
Unigene23903_All	638	0	73	0	7.7265	12.9156	Up	9.18348e-25	1.12763e-23	--	--	--	--
CL3422.Contig3_All	604	0	69	0	7.7142	12.9133	Up	1.89922e-23	2.2276e-22	--	--	--	--
Unigene47756_All	237	0	27	0	7.693	12.9093	Up	1.23609e-09	7.0739e-09	--	--	--	--
Unigene47065_All	203	0	23	0	7.6509	12.9014	Up	2.55634e-08	1.3059e-07	--	--	--	--
Unigene47699_All	230	0	26	0	7.6335	12.8981	Up	2.63598e-09	1.4709e-08	--	--	--	--
Unigene23873_All	345	0	39	0	7.6335	12.8981	Up	1.39747e-13	1.05335e-12	polygalacturonase inhibitor 1-like precursor [Glycine max] >gi|212717125|gb|ACJ37404.1| leucine-rich repeat protein [Glycine max]	Polygalacturonase inhibitor 3 OS=Phaseolus vulgaris GN=PGIP3 PE=1 SV=1	--	--
Unigene20546_All	328	0	37	0	7.6174	12.8951	Up	6.35516e-13	4.6084e-12	--	--	--	--
Unigene47695_All	784	0	88	0	7.5796	12.8879	Up	1.07059e-29	1.52251e-28	--	--	--	--
Unigene20227_All	312	0	35	0	7.5752	12.8871	Up	2.89008e-12	2.01644e-11	--	--	--	--
CL9755.Contig1_All	956	0	107	0	7.558	12.8838	Up	6.03494e-36	1.0105e-34	PREDICTED: 14-3-3-like protein GF14 iota-like [Fragaria vesca subsp. vesca]	14-3-3-like protein GF14 iota OS=Arabidopsis thaliana GN=GRF12 PE=2 SV=1	14-3-3 family protein	tyrosine 3-monooxygenase/tryptophan 5-monooxygenase activation protein
Unigene47325_All	589	0	65	0	7.4521	12.8634	Up	3.92776e-22	4.40174e-21	--	--	--	--
Unigene4495_All	744	0	82	0	7.4425	12.8616	Up	1.00688e-27	1.3557e-26	structure-specific recognition protein, putative [Ricinus communis] >gi|223543484|gb|EEF45015.1| structure-specific recognition protein, putative [Ricinus communis]	FACT complex subunit SSRP1 OS=Arabidopsis thaliana GN=SSRP1 PE=1 SV=2	Chromatin-associated proteins containing the HMG domain	structure-specific recognition protein 1
Unigene47750_All	227	0	25	0	7.437	12.8605	Up	5.62124e-09	3.04459e-08	--	--	--	--
Unigene30066_All	264	0	29	0	7.4178	12.8568	Up	2.7181e-10	1.64504e-09	hypothetical protein PHYSODRAFT_355302 [Phytophthora sojae]	60S ribosomal protein L37-2 OS=Arabidopsis thaliana GN=RPL37B PE=3 SV=2	Ribosomal protein L37E	large subunit ribosomal protein L37e
CL7213.Contig3_All	576	0	63	0	7.3858	12.8505	Up	1.7862e-21	1.94799e-20	--	--	--	--
CL9501.Contig1_All	1198	0	131	0	7.3841	12.8502	Up	7.71364e-44	1.52392e-42	--	--	--	--
CL857.Contig3_All	238	0	26	0	7.377	12.8488	Up	2.63598e-09	1.47005e-08	60S ribosomal protein L37a putative [Albugo laibachii Nc14]	60S ribosomal protein L37a OS=Pseudotsuga menziesii GN=RPL37A PE=3 SV=1	Ribosomal protein L37AE/L43A	large subunit ribosomal protein L37Ae
CL7875.Contig5_All	278	0	30	0	7.2871	12.8311	Up	1.27459e-10	7.90716e-10	unnamed protein product [Vitis vinifera]	--	--	--
Unigene9965_All	549	0	59	0	7.2571	12.8252	Up	3.694e-20	3.83969e-19	hypothetical protein PRUPE_ppa005691mg [Prunus persica]	Formin-like protein 13 OS=Arabidopsis thaliana GN=FH13 PE=2 SV=3	--	--
Unigene47022_All	262	0	28	0	7.2167	12.8171	Up	5.79638e-10	3.40963e-09	--	--	--	--
Unigene46059_All	262	0	28	0	7.2167	12.8171	Up	5.79638e-10	3.40839e-09	germacrene D synthase [Vitis vinifera]	Valencene synthase OS=Vitis vinifera GN=ValCS PE=1 SV=1	--	valencene synthase [EC:4.2.3.73]
Unigene47688_All	234	0	25	0	7.2145	12.8167	Up	5.62124e-09	3.04152e-08	--	--	--	--
Unigene27841_All	918	0	98	0	7.2088	12.8155	Up	5.5043e-33	8.5927e-32	hypothetical protein VITISV_025377 [Vitis vinifera]	Retrovirus-related Pol polyprotein from transposon TNT 1-94 OS=Nicotiana tabacum PE=2 SV=1	--	5'-3' exoribonuclease 2 [EC:3.1.13.-]
Unigene47184_All	237	0	25	0	7.1232	12.7983	Up	5.62124e-09	3.04373e-08	--	--	--	--
Unigene47726_All	285	0	30	0	7.1082	12.7953	Up	1.27459e-10	7.90615e-10	--	--	--	--
CL4384.Contig10_All	238	0	25	0	7.0932	12.7922	Up	5.62124e-09	3.04169e-08	--	--	--	--
Unigene33417_All	299	0	31	0	7.0012	12.7734	Up	5.97694e-11	3.8036e-10	hypothetical protein THAOC_35843 [Thalassiosira oceanica]	40S ribosomal protein S30 OS=Arabidopsis thaliana GN=RPS30A PE=1 SV=3	--	small subunit ribosomal protein S30e
Unigene24276_All	271	0	28	0	6.977	12.7684	Up	5.79638e-10	3.41088e-09	--	--	--	--
Unigene47160_All	340	0	35	0	6.9514	12.7631	Up	2.89008e-12	2.0163e-11	Chain t, Localization Of The Large Subunit Ribosomal Proteins Into A 5.5 A Cryo-Em Map Of Triticum Aestivum Translating 80s Ribosome >gi|315113290|pdb|3IZR|UU Chain u, Localization Of The Large Subunit Ribosomal Proteins Into A 5.5 A Cryo-Em Map Of Triticum Aestivum Translating 80s Ribosome >gi|57471718|gb|AAW50990.1| ribosomal protein P1 [Triticum aestivum]	60S acidic ribosomal protein P1 OS=Zea mays GN=RPP1A PE=1 SV=1	Ribosomal protein L12E/L44/L45/RPP1/RPP2	large subunit ribosomal protein LP1
Unigene23668_All	312	0	32	0	6.9259	12.7578	Up	2.80276e-11	1.82422e-10	--	--	--	--
CL1830.Contig1_All	1057	0	108	0	6.8997	12.7523	Up	2.82996e-36	4.76742e-35	Os05g0516400 [Oryza sativa Japonica Group] >gi|255676490|dbj|BAH93217.1| Os05g0516400, partial [Oryza sativa Japonica Group]	Proline-rich receptor-like protein kinase PERK2 OS=Arabidopsis thaliana GN=PERK2 PE=2 SV=3	FOG: Glucan-binding domain (YG repeat)	phospholipase D [EC:3.1.4.4]
CL12794.Contig2_All	431	0	44	0	6.8938	12.7511	Up	3.1687e-15	2.62826e-14	predicted protein [Physcomitrella patens subsp. patens] >gi|162695758|gb|EDQ82100.1| predicted protein [Physcomitrella patens subsp. patens]	Elongation factor 1-alpha OS=Glycine max GN=TEFS1 PE=3 SV=2	Translation elongation factor EF-1alpha (GTPase)	elongation factor 1-alpha
CL8222.Contig3_All	207	0	21	0	6.8506	12.742	Up	1.16252e-07	5.56486e-07	--	--	--	--
Unigene27169_All	207	0	21	0	6.8506	12.742	Up	1.16252e-07	5.56431e-07	--	--	--	--
CL10625.Contig1_All	1134	0	115	0	6.848	12.7415	Up	1.41103e-38	2.49354e-37	hypothetical protein GUITHDRAFT_67257 [Guillardia theta CCMP2712]	Carboxyvinyl-carboxyphosphonate phosphorylmutase, chloroplastic OS=Arabidopsis thaliana GN=At1g77060 PE=1 SV=2	PEP phosphonomutase and related enzymes	isocitrate lyase [EC:4.1.3.1]
Unigene46995_All	346	0	35	0	6.8308	12.7378	Up	2.89008e-12	2.01673e-11	--	--	--	--
Unigene5913_All	208	0	21	0	6.8177	12.7351	Up	1.16252e-07	5.55797e-07	--	--	--	--
Unigene47720_All	348	0	35	0	6.7916	12.7295	Up	2.89008e-12	2.01834e-11	--	--	--	--
CL7703.Contig1_All	398	0	40	0	6.7867	12.7285	Up	6.55314e-14	5.04213e-13	uncharacterized protein LOC100382991 [Zea mays]	40S ribosomal protein S10 OS=Oryza sativa subsp. japonica GN=RPS10 PE=2 SV=2	Ribosomal protein S10E	small subunit ribosomal protein S10e
Unigene20097_All	271	0	27	0	6.7278	12.7159	Up	1.23609e-09	7.07264e-09	--	--	--	--
Unigene46258_All	221	0	22	0	6.7222	12.7147	Up	5.45142e-08	2.69358e-07	--	--	--	--
Unigene47158_All	362	0	36	0	6.7154	12.7133	Up	1.35525e-12	9.65436e-12	--	--	--	--
Unigene9642_All	354	0	35	0	6.6764	12.7049	Up	2.89008e-12	2.0179e-11	--	--	--	--
CL7866.Contig4_All	476	0	47	0	6.6676	12.703	Up	3.26742e-16	2.85676e-15	predicted protein [Hordeum vulgare subsp. vulgare]	60S ribosomal protein L23 OS=Arabidopsis thaliana GN=RPL23A PE=2 SV=3	Ribosomal protein L14	large subunit ribosomal protein L23e
Unigene12567_All	294	0	29	0	6.6609	12.7015	Up	2.7181e-10	1.64442e-09	--	--	--	--
Unigene29688_All	499	0	49	0	6.631	12.695	Up	7.18488e-17	6.48484e-16	hypothetical protein PRUPE_ppa026606mg [Prunus persica]	Proline-rich receptor-like protein kinase PERK2 OS=Arabidopsis thaliana GN=PERK2 PE=2 SV=3	--	--
Unigene47496_All	204	0	20	0	6.6203	12.6927	Up	2.4791e-07	1.14236e-06	--	--	--	--
Unigene47733_All	277	0	27	0	6.5821	12.6843	Up	1.23609e-09	7.07097e-09	large subunit ribosomal protein L37Ae, cytoplasmic [Guillardia theta CCMP2712]	60S ribosomal protein L37a OS=Pseudotsuga menziesii GN=RPL37A PE=3 SV=1	Ribosomal protein L37AE/L43A	large subunit ribosomal protein L37Ae
CL10807.Contig2_All	462	0	45	0	6.5774	12.6833	Up	1.4859e-15	1.25476e-14	large subunit ribosomal protein L27e, cytoplasmic [Guillardia theta CCMP2712]	60S ribosomal protein L27 OS=Pisum sativum GN=RPL27 PE=2 SV=1	Ribosomal protein L14E/L6E/L27E	large subunit ribosomal protein L27e
Unigene47021_All	576	0	56	0	6.5652	12.6806	Up	3.5824e-19	3.57378e-18	--	--	--	--
Unigene33745_All	371	0	36	0	6.5525	12.6778	Up	1.35525e-12	9.64725e-12	--	--	--	--
CL10282.Contig2_All	238	0	23	0	6.5258	12.6719	Up	2.55634e-08	1.30541e-07	--	--	--	--
Unigene6849_All	259	0	25	0	6.5181	12.6702	Up	5.62124e-09	3.0451e-08	--	--	--	--
Unigene47807_All	280	0	27	0	6.5116	12.6688	Up	1.23609e-09	7.07474e-09	--	--	--	--
Unigene47749_All	737	0	71	0	6.5054	12.6674	Up	4.1763e-24	5.00716e-23	AlNc14C620G12260 [Albugo laibachii Nc14]	Protein Ric1 OS=Phytophthora infestans GN=RIC1 PE=3 SV=1	Uncharacterized homolog of Blt101	--
Unigene47719_All	292	0	28	0	6.4752	12.6607	Up	5.79638e-10	3.40507e-09	--	--	--	--
Unigene47115_All	621	0	59	0	6.4157	12.6474	Up	3.694e-20	3.8401e-19	--	--	--	--
Unigene47032_All	295	0	28	0	6.4094	12.646	Up	5.79638e-10	3.40569e-09	uncharacterized protein LOC100274539 [Zea mays]	--	Zn-dependent alcohol dehydrogenases	alcohol dehydrogenase, propanol-preferring [EC:1.1.1.1]
Unigene52969_All	517	0	49	0	6.4001	12.6439	Up	7.18488e-17	6.48303e-16	--	--	--	--
CL10012.Contig1_All	212	0	20	0	6.3705	12.6372	Up	2.4791e-07	1.14246e-06	RecName: Full=60S ribosomal protein L35 >gi|110590378|pdb|2GO5|5 Chain 5, Structure Of Signal Recognition Particle Receptor (Sr) In Complex With Signal Recognition Particle (Srp) And Ribosome Nascent Chain Complex >gi|119390382|pdb|2J37|5 Chain 5, Model Of Mammalian Srp Bound To 80s Rncs >gi|315113293|pdb|3IZR|CC Chain c, Localization Of The Large Subunit Ribosomal Proteins Into A 5.5 A Cryo-Em M…	60S ribosomal protein L35 OS=Triticum aestivum GN=RPL35 PE=1 SV=1	Ribosomal protein L29	large subunit ribosomal protein L35e
Unigene46414_All	255	0	24	0	6.3555	12.6338	Up	1.19874e-08	6.30158e-08	--	--	--	--
Unigene47043_All	606	0	57	0	6.3516	12.6329	Up	1.6799e-19	1.70025e-18	--	--	--	--
Unigene13492_All	298	0	28	0	6.3449	12.6314	Up	5.79638e-10	3.40673e-09	--	--	--	--
CL13030.Contig2_All	345	0	32	0	6.2634	12.6127	Up	2.80276e-11	1.82324e-10	--	--	--	--
CL9845.Contig2_All	205	0	19	0	6.2586	12.6116	Up	5.28672e-07	2.35285e-06	60S ribosomal protein L37a [Coccomyxa subellipsoidea C-169]	60S ribosomal protein L37a OS=Gossypium hirsutum GN=RPL37A PE=3 SV=1	Ribosomal protein L37AE/L43A	large subunit ribosomal protein L37Ae
Unigene47117_All	216	0	20	0	6.2525	12.6102	Up	2.4791e-07	1.14328e-06	--	--	--	--
Unigene47855_All	239	0	22	0	6.2159	12.6017	Up	5.45142e-08	2.69606e-07	--	--	--	--
Unigene47717_All	851	0	78	0	6.1894	12.5956	Up	2.08232e-26	2.69267e-25	retrotransposon protein, putative, unclassified [Oryza sativa Japonica Group]	--	--	--
Unigene9820_All	262	0	24	0	6.1857	12.5947	Up	1.19874e-08	6.30056e-08	--	--	--	--
Unigene47762_All	405	0	37	0	6.1692	12.5909	Up	6.35516e-13	4.60978e-12	--	--	--	--
Unigene2155_All	219	0	20	0	6.1669	12.5903	Up	2.4791e-07	1.14241e-06	--	--	--	--
[truncated: 28,294 more rows]

## Sheet: Table S3
Table S3. Differentially expressed genes in the CT3 samples after –10 °C treatment.
Gene ID (23,379)	Gene Length	CK_raw Fragments(16,771,172)	CT3_raw Fragments(15,434,126)	CK_FPKM	CT3_FPKM	log2 Ratio(CT3/CK)	Up-Down-Regulation(CT3/CK)	p Value	FDR	NR-Annotation	Swissprot-Annotation	COG-Function-Description	ko_Definition
[truncated: 23,379 more rows]

## Sheet: Table S4
Table S4. Up-regulated genes that expressed only in cold-treated samples.
[truncated: 3,418 more rows]

[truncated: 1 more sheets: Table S5]
